# Supplementary material for: Biomarkers of hypoxic–ischemic encephalopathy: a systematic review
Source: World J Pediatr. 2023 Apr 21;19(6):505–48. doi: 10.1007/s12519-023-00698-7 (PMC10199106; doi:10.1007/s12519-023-00698-7)
Supplement: Supplementary file 2 — Supplementary file2 (XLSX 311 KB) [file 12519_2023_698_MOESM2_ESM.xlsx]

## Sheet: Abstract_evaluation
Reference	Author	Year	Title	Source	Doi	Abstract ALL	Article type	Language	Specie	Biomarker
Bouiller, J. P., Dreyfus, M., Mortamet, G., Guillois, B., & Benoist, G. (2016). [Intrapartum asphyxia: Risk factors and short-term consequences]. Fonte J Gynecol Obstet Biol Reprod (Paris), 45(6), 626-632. doi:10.1016/j.jgyn.2015.06.022	Bouiller, J. P., Dreyfus, M., Mortamet, G., Guillois, B., & Benoist, G.	2016	[Intrapartum asphyxia: Risk factors and short-term consequences].	J Gynecol Obstet Biol Reprod (Paris), 45(6), 626-632.	10.1016/j.jgyn.2015.06.022	UNLABELLED: Intrapartum asphyxia is a rare yet serious complication during labor with immediate consequences and possible long-term neurological impairment. The international Cerebral Palsy Task Force established criteria that attribute a cerebral palsy to intrapartum asphyxia: metabolic acidemia measured at birth with pH<7 and base deficit>/=12mmol/L. OBJECTIVE: To determine the risk factors of …	Original paper	Others	Human	pH
Castro-Gago, M., Rodriguez-Nunez, A., Novo-Rodriguez, M. I., & Eiris-Punal, J. (2001). [Biochemical parameters predictive of neuronal damage in childhood]. Fonte Rev Neurol, 32(12), 1141-1150.	Castro-Gago, M., Rodriguez-Nunez, A., Novo-Rodriguez, M. I., & Eiris-Punal, J.	2001	[Biochemical parameters predictive of neuronal damage in childhood].	Rev Neurol, 32(12), 1141-1150.	11562846	INTRODUCTION: Hypoxemia, hypoxia and ischemia may induce deletereous effects on both metabolism and cellular structure, particularly at neuronal level. Early estimation of the potential severity of an acute cerebral hypoxic ischemic injury or other pathological conditions would be useful on making preventive or therapeutic decisions. On the basis of the physiopathological mechanisms involved in t…	Review	Others	Human	Biochemical
Storm, C. (2019). [Biomarkers after resuscitation : Relevance in daily clinical practice for prognosis estimation and definition of therapeutic goals]. Fonte Med Klin Intensivmed Notfmed, 114(4), 313-318. doi:10.1007/s00063-019-0571-x	Storm, C.	2019	[Biomarkers after resuscitation : Relevance in daily clinical practice for prognosis estimation and definition of therapeutic goals].	Med Klin Intensivmed Notfmed, 114(4), 313-318.	10.1007/s00063-019-0571-x	BACKGROUND: The assessment of the neurological prognosis after cardiac arrest should be made using a multimodal approach involving clinical, physical and laboratory findings. Here, biomarkers are of high importance. The reliable prognostication has far-reaching consequences for the patient on the further course of therapy and rehabilitation. OBJECTIVES: Which biomarkers help in prognosis estimati…	Review	Others	Human	Biochemical
Palsdottir, K., Thorkelsson, T., Hardardottir, H., & Dagbjartsson, A. (2007). [Birth asphyxia, neonatal risk factors for hypoxic ischemic encephalopathy]. Fonte Laeknabladid, 93(10), 669-673.	Palsdottir, K., Thorkelsson, T., Hardardottir, H., & Dagbjartsson, A.	2007	[Birth asphyxia, neonatal risk factors for hypoxic ischemic encephalopathy].	Laeknabladid, 93(10), 669-673.	17909277	OBJECTIVE: Neonates suffering from severe birth asphyxia may develop hypoxic ischemic encephalopathy (HIE), some of which develop permanent neurological damage. As the incidence of asphyxia and HIE in Iceland is unknown, this study was conducted. Furthermore, we evaluated the association between some neonatal risk factors and the development of HIE. MATERIAL AND METHODS: All term infants born at …	Original paper	Others	Human	Biochemical
Yamada, K., Mano, T., Inada, Y., Mogami, Y., Toribe, Y., Yanagihara, K., . . . Suzuki, Y. (2011). [Changes of brain edema after initiation of mild hypothermia therapy in children]. Fonte No To Hattatsu, 43(1), 10-13.	Yamada, K., Mano, T., Inada, Y., Mogami, Y., Toribe, Y., Yanagihara, K., . . . Suzuki, Y.	2011	[Changes of brain edema after initiation of mild hypothermia therapy in children].	No To Hattatsu, 43(1), 10-13.	21400925	To determine the effects of mild hypothermia therapy (34 degrees C) for brain edema caused by hypoxic ischemic encephalopathy (HIE) or acute encephalitis/encephalopathy, we reviewed the charts and serial brain CT images in six children (males 3, average age 1.6 years) treated with mild hypothermia therapy between November 2006 and April 2009. Both of the two children with HIE after cardiopulmonar…	Original paper	Others	Human	Biochemical
Saifutdinova, S. R. (2008). [Clinical and immunological indices for prognosis of hypoxic ischemic encephalopathy with periventricular leucomalacia in the newborns]. Fonte Pediatr Res(155), 10-13. doi:10.1038/pr.2016.66	Saifutdinova, S. R.	2008	[Clinical and immunological indices for prognosis of hypoxic ischemic encephalopathy with periventricular leucomalacia in the newborns].	Pediatr Res(155), 10-13.	18401047	The aim of the research was to determine clinical and laboratory criteria for early prognosis of Hypoxic-ischemic encephalopathy and periventricular leucomalacia in the newborn babies. 40 newborn babies (68% boys and 32% girls) from their first to thirty days of life were investigated. Results revealed marked immunological disorders which can be used to diagnose diseases.	Original paper	Others	Human	Undefined
Zupan Simunek, V. (2008). [Definition of intrapartum asphyxia and effects on outcome]. Fonte J Gynecol Obstet Biol Reprod (Paris), 37 Suppl 1, S7-15. doi:10.1016/j.jgyn.2007.11.006	Zupan Simunek, V.	2008	[Definition of intrapartum asphyxia and effects on outcome].	J Gynecol Obstet Biol Reprod (Paris), 37 Suppl 1, S7-15.	10.1016/j.jgyn.2007.11.006	Intrapartum asphyxia is defined as metabolic acidemia measured at birth with pH less than 7.00 and base deficit greater or equal to 12 mmol/l. Neonatal complications of intrapartum asphyxia include multiorgan failure and neonatal encephalopathy. Most severe consequences are death and neurological or sensorial impairment. Cause of permanent neurological impairment can be attributed to intrapartum …	Review	Others	Human	Non-biochemical
Jiang, S. H., Wang, J. X., Zhang, Y. M., & Jiang, H. F. (2014). [Effect of hypothermia therapy on serum GFAP and UCH-L1 levels in neonates with hypoxic-ischemic encephalopathy]. Fonte Zhongguo Dang Dai Er Ke Za Zhi, 16(12), 1193-1196.	Jiang, S. H., Wang, J. X., Zhang, Y. M., & Jiang, H. F.	2014	[Effect of hypothermia therapy on serum GFAP and UCH-L1 levels in neonates with hypoxic-ischemic encephalopathy].	Zhongguo Dang Dai Er Ke Za Zhi, 16(12), 1193-1196.	25523563	OBJECTIVE: To evaluate the effect of hypothermia therapy on serum glial fibrillary acidic protein (GFAP) and ubiquitin carboxyl-terminal hydrolase L1 (UCH-L1) levels in neonates with hypoxic-ischemic encephalopathy (HIE). METHODS: Sixty-four HIE neonates were enrolled in this study. Thirty-three neonates with mild HIE were given conventional treatment and 31 neonates with moderate or severe HIE r…	Original paper	Others	Human	Biochemical
Rufo-Campos, M., & Palencia-Luaces, R. (2000). [Hypoxic-ischemic encephalopathy in the full-term newborn infant. Recent advances, markers of hypoxia and therapeutic options]. Fonte Rev Neurol, 31(7), 617-623.	Rufo-Campos, M., & Palencia-Luaces, R.	2000	[Hypoxic-ischemic encephalopathy in the full-term newborn infant. Recent advances, markers of hypoxia and therapeutic options].	Rev Neurol, 31(7), 617-623.	10.33588/rn.3107.2000324	INTRODUCTION: Hypoxic-ischemic encephalopathy is the neurological consequence of a nonprogressive encephalopathic clinical picture of the hypoxic-ischemic syndrome, caused by a mixture of reduced oxygenation of the blood with increased carbon dioxide (asphyxia) and a lack of tissue perfusion (ischemia). It is the chief cause of death during the perinatal period, and of nonprogressive neurological…	Review	Others	Human	Biochemical
Ceccon, M. E. (2003). [Interleukins in hypoxic-ischemic encephalopathy]. Fonte J Pediatr (Rio J), 79(4), 280-281.	Ceccon, M. E.	2003	[Interleukins in hypoxic-ischemic encephalopathy].	J Pediatr (Rio J), 79(4), 280-281.	14513123	Short article, no abstract	Editorial	Others	Human	Biochemical
Agrawal, J., Shah, G. S., Poudel, P., Baral, N., Agrawal, A., & Mishra, O. P. (2012). Electrocardiographic and enzymatic correlations with outcome in neonates with hypoxic-ischemic encephalopathy. Fonte Ital J Pediatr, 38, 33. doi:10.1186/1824-7288-38-33	Agrawal, J., Shah, G. S., Poudel, P., Baral, N., Agrawal, A., & Mishra, O. P.	2012	Electrocardiographic and enzymatic correlations with outcome in neonates with hypoxic-ischemic encephalopathy.	Ital J Pediatr, 38, 33.	10.1186/1824-7288-38-33	BACKGROUND: Perinatal asphyxia leading to hypoxic-ischemic encephalopathy (HIE) is a common problem causing multi organ dysfunction including myocardial involvement which can affect the outcome. OBJECTIVE: To evaluate the myocardial dysfunction in neonates having HIE by electrocardiographic(ECG) and cardiac enzymes (CK Total, CK-MB and Troponin I) and find out the relationship with HIE and outcom…	Original paper	English	Human	Biochemical
Silveira Rde, C., & Procianoy, R. S. (2003). [Levels of interleukin-6 and tumor necrosis factor-alpha in the cerebrospinal fluid of full-term newborns with hypoxic-ischemic encephalopathy]. Fonte J Pediatr (Rio J), 79(4), 297-302.	Silveira Rde, C., & Procianoy, R. S.	2003	[Levels of interleukin-6 and tumor necrosis factor-alpha in the cerebrospinal fluid of full-term newborns with hypoxic-ischemic encephalopathy].	J Pediatr (Rio J), 79(4), 297-302.	14513127	OBJECTIVE: To determine cerebrospinal fluid levels of interleukin-6 and tumor necrosis factor-alpha in full-term infants with hypoxic-ischemic encephalopathy, comparing with control infants. METHODS: Controlled, prospective study, performed between July 1999 and October 2001 with two groups of full-term newborns: 20 controls with no sepsis and/or meningitis and Apgar score > or =9 at first and fi…	Original paper	Others	Human	Biochemical
Temudo, T., & Maciel, P. (2002). [Rett's syndrome. Clinical features and advances in genetics]. Fonte Rev Neurol, 34 Suppl 1, S54-58.	Temudo, T., & Maciel, P.	2002	[Rett's syndrome. Clinical features and advances in genetics].	Rev Neurol, 34 Suppl 1, S54-58.	12447790	INTRODUCTION: Rett's syndrome (RS) is a disorder of neurological development which is the second commonest cause of mental retardation in girls. It is normally caused by de novo mutations of a gene on the X chromosome. This gene encodes for the protein joining the methyl CpG (MECP2). Mutations of this gene have been found in approximately 80% of the cases confirmed as having the classical form of…	Review	Others	Human	Association to other diaseases
Simovic, A. M., Igrutinovic, Z., Obradovic, S., Ristic, D., Vuletic, B., & Radanovic, M. (2012). [The significance of second generation cardiac troponin I in early screening of hypoxic-ischemic encephalopathy after perinatal asphyxia]. Fonte Srp Arh Celok Lek, 140(9-10), 600-605. doi:10.2298/sarh1210600s	Simovic, A. M., Igrutinovic, Z., Obradovic, S., Ristic, D., Vuletic, B., & Radanovic, M.	2012	[The significance of second generation cardiac troponin I in early screening of hypoxic-ischemic encephalopathy after perinatal asphyxia].	Srp Arh Celok Lek, 140(9-10), 600-605.	10.2298/sarh1210600s	INTRODUCTION:In the last few years the use of cardiac troponin I and T, as diagnostic and prognostic factors of ischemic myocardial injury both in adult and neonatal medicine has been of great interest. OBJECTIVE:The objective of our research was to investigate the significance of cardiac troponin I (cTnl) as an early indicator of the presence and severity of hypoxic-ischemic encephalopathy (HIE)…	Original paper	Others	Human	Association to other diaseases
Li, S. H., Sun, H. T., Wang, Y. M., & Wei, Z. J. (2015). [Therapeutic effect of acupuncture treatment on ischemic hypoxic neonate rats with cerebral palsy]. Fonte Zhongguo Ying Yong Sheng Li Xue Za Zhi, 31(5), 473-476.	Li, S. H., Sun, H. T., Wang, Y. M., & Wei, Z. J.	2015	[Therapeutic effect of acupuncture treatment on ischemic hypoxic neonate rats with cerebral palsy].	Zhongguo Ying Yong Sheng Li Xue Za Zhi, 31(5), 473-476.	26827546	OBJECTIVE: To explore the mechanisms of acupuncture treatment promoting the motor function recovery of neonate rats with cerebral palsy. METHODS: The improved hypoxic-ischemic encephalopathy (HIE) means was performed to establish the model of neonate rats with cerebral palsy. All neonate rats were randomly divided into 3 groups: sham group, model group and acupuncture group (n = 20). We observed …	Original paper	Others	Rodent (Rat)	Biochemical
Xiao, X., Xiong, A. H., & Chen, W. Q. (2005). [Value of 8-iso-prostaglandin F2a determination in assessment of neonatal hypoxic-ischemic encephalopathy]. Fonte Zhonghua Er Ke Za Zhi, 43(7), 531-532.	Xiao, X., Xiong, A. H., & Chen, W. Q.	2005	[Value of 8-iso-prostaglandin F2a determination in assessment of neonatal hypoxic-ischemic encephalopathy].	Zhonghua Er Ke Za Zhi, 43(7), 531-532.	16083558	No abstract available	Undefined	Others	Undefined	Undefined
Ennen, C., Savage, W., Northington, F., Huisman, T., Everett, A., & Graham, E. (2011). 68: Serum glial fibrillary acidic protein as a biomarker in term neonates with hypoxic ischemic encephalopathy treated with total body cooling. Fonte Am J Obstet Gynecol, 204(1, Supplement), S38-S39. doi:https://doi.org/10.1016/j.ajog.2010.10.081	Ennen, C., Savage, W., Northington, F., Huisman, T., Everett, A., & Graham, E.	2011	68: Serum glial fibrillary acidic protein as a biomarker in term neonates with hypoxic ischemic encephalopathy treated with total body cooling.	Am J Obstet Gynecol, 204(1, Supplement), S38-S39.	10.1016/j.ajog.2010.10.081	Objective Glial fibrillary acidic protein (GFAP) is specific to astrocytes in the central nervous system. We hypothesized that serum GFAP would be increased in neonates with hypoxic-ischemic encephalopathy (HIE) treated with whole-body cooling. Study Design We measured GFAP at birth and daily for up to 7 days for neonates in the intensive care unit. We compared neonates with HIE treated with whol…	Oral presentation	English	Human	Biochemical
Eke, A. C., Northington, F., Vaidya, D., McClarin, L., Everett, A., & Graham, E. M. (2019). 931: The relationship between histologic-chorioamnionitis and biomarkers to identify neonates at increased risk of brain injury. Fonte Am J Obstet Gynecol, 220(1, Supplement), S600. doi:https://doi.org/10.1016/j.ajog.2018.11.955	Eke, A. C., Northington, F., Vaidya, D., McClarin, L., Everett, A., & Graham, E. M.	2019	931: The relationship between histologic-chorioamnionitis and biomarkers to identify neonates at increased risk of brain injury.	Am J Obstet Gynecol, 220(1, Supplement), S600.	10.1016/j.ajog.2018.11.955	Histologic chorioamnionitis has been linked to an increased risk of perinatal brain injury, possibly by direct cytotoxic effect or by increasing the susceptibility to hypoxia-ischemia. Glial Fibrillary Acidic Protein (GFAP) has been identified as a marker of perinatal brain injury in term and preterm neonates. Our hypothesis is that histologic chorioamnionitis may be linked with specific neonatal…	Poster	English	Human	Biochemical
Akisu, M., Kultursay, N., Coker, I., & Huseyinov, A. (1998). Plasma platelet-activating factor levels in newborn infants with and without perinatal asphyxia: is it an additional marker of perinatal asphyxia? Fonte Acta Paediatr Jpn, 40(5), 427-431. doi:10.1111/j.1442-200x.1998.tb01962.x	Akisu, M., Kultursay, N., Coker, I., & Huseyinov, A.	1998	Plasma platelet-activating factor levels in newborn infants with and without perinatal asphyxia: is it an additional marker of perinatal asphyxia?	Acta Paediatr Jpn, 40(5), 427-431.	10.1111/j.1442-200x.1998.tb01962.x	BACKGROUND: Hypoxic-ischemic encephalopathy (HIE) is still a very important cause of neonatal mortality and morbidity. Recently platelet-activating factor (PAF) has been accused of being responsible for the neuronal damage in hypoxic-ischemic brain. METHODS: Therefore, we conducted a study in newborns with perinatal asphyxia to try to show the relationship between the clinical severity and plasma…	Original paper	English	Human	Biochemical
Romijn, H. J., van Marle, J., & Janszen, A. W. (1993). Permanent increase of the GAD67/synaptophysin ratio in rat cerebral cortex nerve endings as a result of hypoxic ischemic encephalopathy sustained in early postnatal life: a confocal laser scanning microscopic study. Fonte Brain Res, 630(1-2), 315-329. doi:10.1016/0006-8993(93)90671-9	Romijn, H. J., van Marle, J., & Janszen, A. W.	1993	Permanent increase of the GAD67/synaptophysin ratio in rat cerebral cortex nerve endings as a result of hypoxic ischemic encephalopathy sustained in early postnatal life: a confocal laser scanning microscopic study.	Brain Res, 630(1-2), 315-329.	10.1016/0006-8993(93)90671-9	The aim of this study was to investigate whether perinatal hypoxia-ischemia preferentially destroys GABAergic nerve endings in rat cerebral cortex tissue which, in its turn, could then account for the reported higher risk of developing epilepsy later in life. To that end rat pups, with an age of 12-13 days postnatally, were unilaterally exposed to hypoxic-ischemic conditions. After a survival per…	Original paper	English	Rodent (Rat)	Biochemical
Al Shafouri, N., Narvey, M., Srinivasan, G., Vallance, J., & Hansen, G. (2015). High glucose variability is associated with poor neurodevelopmental outcomes in neonatal hypoxic ischemic encephalopathy. Fonte J Neonatal Perinatal Med, 8(2), 119-124. doi:10.3233/npm-15814107	Al Shafouri, N., Narvey, M., Srinivasan, G., Vallance, J., & Hansen, G.	2015	High glucose variability is associated with poor neurodevelopmental outcomes in neonatal hypoxic ischemic encephalopathy.	J Neonatal Perinatal Med, 8(2), 119-124.	10.3233/npm-15814107	BACKGROUND: In neonatal hypoxic ischemic encephalopathy (HIE), hypo- and hyperglycemia have been associated with poor outcomes. However, glucose variability has not been reported in this population. OBJECTIVE: To examine the association between serum glucose variability within the first 24 hours and two-year neurodevelopmental outcomes in neonates cooled for HIE. STUDY DESIGN: In this retrospecti…	Original paper	English	Human	Biochemical
Albanna, E. A., & Ahmed, H. S. (2016). Circulating Dickkopf-1 in hypoxic ischemic neonates. Fonte J Matern Fetal Neonatal Med, 29(13), 2171-2175. doi:10.3109/14767058.2015.1077807	Albanna, E. A., & Ahmed, H. S.	2016	Circulating Dickkopf-1 in hypoxic ischemic neonates.	J Matern Fetal Neonatal Med, 29(13), 2171-2175.	10.3109/14767058.2015.1077807	OBJECTIVE: The current study aimed to determine the serum level of Dickkopf-1 (Dkk-1) in peripheral blood of neonates with hypoxic ischemic encephalopathy (HIE). METHODS: We measured serum levels of Dkk-1 by ELISA in neonates with HIE (n = 20) within 24 h from symptom onset and in healthy controls (n = 20). RESULTS: Dkk-1 serum levels increased significantly in HIE neonates than in healthy contro…	Original paper	English	Human	Biochemical
Alkholy, U. M., Abdalmonem, N., Zaki, A., Ali, Y. F., Mohamed, S. A., Abdelsalam, N. I., . . . Elsherbiny, Y. M. (2017). Early predictors of brain damage in full-term newborns with hypoxic ischemic encephalopathy. Fonte Neuropsychiatric Disease and Treatment, 13, 2133-2139. doi:10.2147/ndt.s144225	Alkholy, U. M., Abdalmonem, N., Zaki, A., Ali, Y. F., Mohamed, S. A., Abdelsalam, N. I., . . . Elsherbiny, Y. M.	2017	Early predictors of brain damage in full-term newborns with hypoxic ischemic encephalopathy.	Neuropsychiatric Disease and Treatment, 13, 2133-2139.	10.2147/ndt.s144225	Objective of the study: To evaluate the value of serum creatine phosphokinase-brain specific (CK-BB) and urinary lactate/creatinine (L/C) ratio as early indicators of brain damage in fullterm newborns with hypoxic ischemic encephalopathy (HIE). Patients and methods: A case-control study including 25 full-term new-born infants with perinatal asphyxia who were admitted to neonatal intensive care un…	Original paper	English	Human	Biochemical
Pu, Y., Garg, A., Corby, R., Gao, J. H., Zeng, C. M., Pu, Y., & Li, Q. F. (2008). A positive correlation between alpha-glutamate and glutamine on brain 1H-MR spectroscopy and neonatal seizures in moderate and severe hypoxic-ischemic encephalopathy. Fonte AJNR Am J Neuroradiol, 29(2), 216. doi:10.3174/ajnr.A0798	Pu, Y., Garg, A., Corby, R., Gao, J. H., Zeng, C. M., Pu, Y., & Li, Q. F.	2008	A positive correlation between alpha-glutamate and glutamine on brain 1H-MR spectroscopy and neonatal seizures in moderate and severe hypoxic-ischemic encephalopathy.	AJNR Am J Neuroradiol, 29(2), 216.	10.3174/ajnr.A0798	Short article, no abstract	Letter	English	Human	Biochemical
Martens, P. (1996). Serum neuron-specific enolase as a prognostic marker for irreversible brain damage in comatose cardiac arrest survivors. Fonte Acad Emerg Med, 3(2), 126-131. doi:10.1111/j.1553-2712.1996.tb03399.x	Martens, P.	1996	Serum neuron-specific enolase as a prognostic marker for irreversible brain damage in comatose cardiac arrest survivors.	Acad Emerg Med, 3(2), 126-131.	10.1111/j.1553-2712.1996.tb03399.x	OBJECTIVE: To assess the use of serum neuron-specific enolase (S-NSE) level as a noninvasive predictor of CNS injury irreversibility in comatose cardiac arrest survivors. METHODS: An observational, prospective clinical study was performed in a community hospital ED and intensive care unit. All cardiac arrest survivors (n = 52) with impaired neurologic status admitted between February 1994 and May…	Original paper	English	Human	Association to other diaseases
Chalak, L., Latremouille, S., Mir, I., Sanchez, P. J., & Sant'Anna, G. (2018). A review of the conundrum of mild hypoxic-ischemic encephalopathy: Current challenges and moving forward. Fonte Early Hum Dev, 120, 88-94. doi:10.1016/j.earlhumdev.2018.02.008	Chalak, L., Latremouille, S., Mir, I., Sanchez, P. J., & Sant'Anna, G.	2018	A review of the conundrum of mild hypoxic-ischemic encephalopathy: Current challenges and moving forward.	Early Hum Dev, 120, 88-94.	10.1016/j.earlhumdev.2018.02.008	A review of the conundrum called mild hypoxic-ischemic encephalopathy (HIE) is provided. During the past decades, the definition of HIE has evolved to accommodate the short window of time required for the initiation of therapeutic hypothermia. Also, neurological evaluations have changed with the use of simpler staging systems that can be applied within the first 6 h of life. In this review, we di…	Review	English	Human	Undefined
Shannon, P., Smith, C. R., Deck, J., Ang, L. C., Ho, M., & Becker, L. (1998). Axonal injury and the neuropathology of shaken baby syndrome. Fonte Acta Neuropathol, 95(6), 625-631. doi:10.1007/s004010050849	Shannon, P., Smith, C. R., Deck, J., Ang, L. C., Ho, M., & Becker, L.	1998	Axonal injury and the neuropathology of shaken baby syndrome.	Acta Neuropathol, 95(6), 625-631.	10.1007/s004010050849	We examined an autopsy series of 14 children with shaken baby syndrome (SBS) who lacked skull fracture. Evidence of axonal injury was sought using immunohistochemical stains for neurofilament, 68-kDa neurofilament and beta-amyloid precursor protein (betaAPP). BetaAPP-positive axons were present in the cerebral white matter of all cases of SBS but were also present in 6 of 7 children dying of non-…	Original paper	English	Human	Association to other diaseases
Graham, E. M., Ruis, K. A., Hartman, A. L., Northington, F. J., & Fox, H. E. (2008). A systematic review of the role of intrapartum hypoxia-ischemia in the causation of neonatal encephalopathy. Fonte Am J Obstet Gynecol, 199(6), 587-595. doi:10.1016/j.ajog.2008.06.094	Graham, E. M., Ruis, K. A., Hartman, A. L., Northington, F. J., & Fox, H. E.	2008	A systematic review of the role of intrapartum hypoxia-ischemia in the causation of neonatal encephalopathy.	Am J Obstet Gynecol, 199(6), 587-595.	10.1016/j.ajog.2008.06.094	The object of this review was to determine the incidence, morbidity, and mortality of an umbilical arterial pH < 7.0; the incidence of hypoxic-ischemic encephalopathy; and the proportion of cerebral palsy associated with intrapartum hypoxia-ischemia in nonanomalous term infants. A systematic review of the English language literature on the association between intrapartum hypoxia-ischemia and neon…	Review	English	Human	Non-biochemical
Al-Shargabi, T., Govindan, R. B., Dave, R., Metzler, M., Wang, Y., du Plessis, A., & Massaro, A. N. (2017). Inflammatory cytokine response and reduced heart rate variability in newborns with hypoxic-ischemic encephalopathy. Fonte Sci Rep, 37(6), 668-672. doi:10.1038/jp.2017.15	Al-Shargabi, T., Govindan, R. B., Dave, R., Metzler, M., Wang, Y., du Plessis, A., & Massaro, A. N.	2017	Inflammatory cytokine response and reduced heart rate variability in newborns with hypoxic-ischemic encephalopathy.	Sci Rep, 37(6), 668-672.	10.1038/jp.2017.15	OBJECTIVE: To determine whether systemic inflammation-modulating cytokine expression is related to heart rate variability (HRV) in newborns with hypoxic-ischemic encephalopathy (HIE). STUDY DESIGN: The data from 30 newborns with HIE were analyzed. Cytokine levels (IL-2, IL-4, IL-6, IL-8, IL-10, IL-13, IL-1β, TNF-α, IFN-λ) were measured either at 24 h of cooling (n=5), 72 h of cooling (n=4) or at …	Original paper	English	Human	Biochemical
Alshweki, A., Perez-Munuzuri, A., Lopez-Suarez, O., Bana, A., & Couce, M. L. (2017). Relevance of urinary S100B protein levels as a short-term prognostic biomarker in asphyxiated infants treated with hypothermia. Fonte Medicine (Baltimore), 96(44), e8453. doi:10.1097/md.0000000000008453	Alshweki, A., Perez-Munuzuri, A., Lopez-Suarez, O., Bana, A., & Couce, M. L.	2017	Relevance of urinary S100B protein levels as a short-term prognostic biomarker in asphyxiated infants treated with hypothermia.	Medicine (Baltimore), 96(44), e8453.	10.1097/md.0000000000008453	The initial diagnosis of neonatal hypoxic-ischemic encephalopathy is based on nervous system clinical manifestations. The use of biomarkers to monitor brain injury and evaluate neuroprotective effects allows early intervention and treatment. This study was designed to determine the short-term prognostic significance of urinary S100B calcium-binding protein (S100B) in asphyxiated newborns treated …	Original paper	English	Human	Biochemical
Aly, H., Hamed, Z., Mohsen, L., Ramy, N., Arnaoot, H., & Lotfy, A. (2011). Serum amyloid A protein and hypoxic ischemic encephalopathy in the newborn. Fonte J Perinatol, 31(4), 263-268. doi:10.1038/jp.2010.130	Aly, H., Hamed, Z., Mohsen, L., Ramy, N., Arnaoot, H., & Lotfy, A.	2011	Serum amyloid A protein and hypoxic ischemic encephalopathy in the newborn.	J Perinatol, 31(4), 263-268.	10.1038/jp.2010.130	OBJECTIVE: Serum amyloid A (SAA) is an acute phase inflammatory marker that is closely associated with ischemic injuries. Its expression in neonatal hypoxic ischemic encephalopathy (HIE) has not been studied. To test the hypothesis that SAA is increased in neonatal HIE and its concentration correlates with the severity of encephalopathy. STUDY DESIGN: We conducted a prospective case-control study…	Original paper	English	Human	Biochemical
Aly, H., Khashaba, M. T., Nada, A., Hasanen, B. M., McCarter, R., Schultz, S. J., . . . Lassiter, H. A. (2009). The role of complement in neurodevelopmental impairment following neonatal hypoxic-ischemic encephalopathy. Fonte Am J Perinatol, 26(9), 659-665. doi:10.1055/s-0029-1220793	Aly, H., Khashaba, M. T., Nada, A., Hasanen, B. M., McCarter, R., Schultz, S. J., . . . Lassiter, H. A.	2009	The role of complement in neurodevelopmental impairment following neonatal hypoxic-ischemic encephalopathy.	Am J Perinatol, 26(9), 659-665.	10.1055/s-0029-1220793	Evidence has accumulated implicating complement activation in the pathogenesis of acute post-hypoxic-ischemic cerebral injury in infants who develop hypoxic-ischemic encephalopathy (HIE). However, the relationship between complement activation and subsequent neurological impairment is not known. We tested the hypothesis that in human neonates, post-hypoxic-ischemic complement activation within th…	Original paper	English	Human	Biochemical
Sánchez Fernández, I., & Loddenkemper, T. (2015). aEEG and cEEG: Two complementary techniques to assess seizures and encephalopathy in neonates: Editorial on “Amplitude-integrated EEG for detection of neonatal seizures: A systematic review” by Rakshasbhuvankar et al. Fonte Seizure, 33, 88-89. doi:https://doi.org/10.1016/j.seizure.2015.10.010	Sánchez Fernández, I., & Loddenkemper, T.	2015	aEEG and cEEG: Two complementary techniques to assess seizures and encephalopathy in neonates: Editorial on “Amplitude-integrated EEG for detection of neonatal seizures: A systematic review” by Rakshasbhuvankar et al.	Seizure, 33, 88-89.	10.1016/j.seizure.2015.10.010	No abstract available	Editorial	English	Human	Non-biochemical
Ancora, G., Testa, C., Grandi, S., Tonon, C., Sbravati, F., Savini, S., . . . Lodi, R. (2013). Prognostic value of brain proton MR spectroscopy and diffusion tensor imaging in newborns with hypoxic-ischemic encephalopathy treated by brain cooling. Fonte Neuroradiology, 55(8), 1017-1025. doi:10.1007/s00234-013-1202-5	Ancora, G., Testa, C., Grandi, S., Tonon, C., Sbravati, F., Savini, S., . . . Lodi, R.	2013	Prognostic value of brain proton MR spectroscopy and diffusion tensor imaging in newborns with hypoxic-ischemic encephalopathy treated by brain cooling.	Neuroradiology, 55(8), 1017-1025.	10.1007/s00234-013-1202-5	INTRODUCTION: MRI, proton magnetic resonance spectroscopy ((1)H-MRS), and diffusion tensor imaging (DTI) have been shown to be of great prognostic value in term newborns with moderate-severe hypoxic-ischemic encephalopathy (HIE). Currently, no data are available on (1)H-MRS and DTI performed in the subacute phase after hypothermic treatment. The aim of the present study was to assess their progno…	Original paper	English	Human	Biochemical
Avagliano, L., Danti, L., Doi, P., Felis, S., Guala, M., Locatelli, A., . . . Bulfamante, G. P. (2013). Autophagy in placentas from acidotic newborns: an immunohistochemical study of LC3 expression. Fonte Placenta, 34(11), 1091-1094. doi:10.1016/j.placenta.2013.09.004	Avagliano, L., Danti, L., Doi, P., Felis, S., Guala, M., Locatelli, A., . . . Bulfamante, G. P.	2013	Autophagy in placentas from acidotic newborns: an immunohistochemical study of LC3 expression.	Placenta, 34(11), 1091-1094.	10.1016/j.placenta.2013.09.004	Autophagy is an inducible catabolic process activated during compromised conditions, such as hypoxia. Neonatal encephalopathy (NE) is a syndrome of disturbed neurological function. No absolute prognostic indicators are available at birth to identify neonates at high risk to develop NE. Immunohistochemical staining with LC3 antibody was performed on 40 placentas from uneventful term singleton preg…	Original paper	English	Human	Biochemical
Chen, S.-J. (2015). An Extended Way to Predict Neonatal Hypoxic Ischemic Encephalopathy. Fonte Pediatrics & Neonatology, 56(5), 283-284. doi:https://doi.org/10.1016/j.pedneo.2015.08.002	Chen, S.-J.	2015	An Extended Way to Predict Neonatal Hypoxic Ischemic Encephalopathy.	Pediatrics & Neonatology, 56(5), 283-284.	10.1016/j.pedneo.2015.08.002	No abstract available	Editorial	English	Human	Undefined
Daboval, T., Ouellet, P., Charles, F., Booth, R. A., MacLean, G., Roeper, R., & Racinet, C. Comparisons between umbilical cord biomarkers for newborn hypoxic-ischemic encephalopathy. Fonte Journal of Maternal-Fetal & Neonatal Medicine. doi:10.1080/14767058.2019.1688292	Daboval, T., Ouellet, P., Charles, F., Booth, R. A., MacLean, G., Roeper, R., & Racinet, C.	2019	Comparisons between umbilical cord biomarkers for newborn hypoxic-ischemic encephalopathy	Journal of Maternal-Fetal & Neonatal Medicine.	10.1080/14767058.2019.1688292	Background: Cord blood umbilical artery (Ua) pH, base deficit (BD), and pH eucapnic Blickstein/Green-50 may mislead clinicians to identify newborns at risk for hypoxic-ischemic encephalopathy. Neonatal eucapnic pH (pH euc-n Racinet-54) may be a comprehensive alternative. The goal of the study is to compare the predictive performance of these four biomarkers for the combined primary outcome of hyp…	Original paper	English	Human	pH
Azzopardi, D., & Edwards, A. D. (2010). Magnetic resonance biomarkers of neuroprotective effects in infants with hypoxic ischemic encephalopathy. Fonte Semin Fetal Neonatal Med, 15(5), 261-269. doi:10.1016/j.siny.2010.03.001	Azzopardi, D., & Edwards, A. D.	2010	Magnetic resonance biomarkers of neuroprotective effects in infants with hypoxic ischemic encephalopathy.	Semin Fetal Neonatal Med, 15(5), 261-269.	10.1016/j.siny.2010.03.001	Evaluation of infants with hypoxic ischemic encephalopathy by magnetic resonance spectroscopy and imaging is useful to direct clinical care, and may assist the evaluation of candidate neuroprotective therapies. Cerebral metabolites measured by magnetic resonance spectroscopy, and visual analysis of magnetic resonance images during the first 30 days after birth accurately predict later neurologica…	Original paper	English	Human	Biochemical
Balada, R., Tebe, C., Leon, M., Arca, G., Alsina, M., Castells, A. A., . . . Garcia-Alix, A. Enquiring beneath the surface: can a gene expression assay shed light into the heterogeneity among newborns with neonatal encephalopathy? Fonte Pediatr Res. doi:10.1038/s41390-020-0764-2	Balada, R., Tebe, C., Leon, M., Arca, G., Alsina, M., Castells, A. A., . . . Garcia-Alix, A.	2020	Enquiring beneath the surface: can a gene expression assay shed light into the heterogeneity among newborns with neonatal encephalopathy?	Pediatr Res.	10.1038/s41390-020-0764-2	Background We aimed to assess whether a gene expression assay provided insights for understanding the heterogeneity among newborns affected by neonatal encephalopathy (NE). Methods Analysis by RT-qPCR of the mRNA expression of candidate genes in whole blood from controls (n = 34) and NE (n = 24) patients at <6, 12, 24, 48, 72 and 96 h of life, followed by determination of differences in gene expr…	Original paper	English	Human	Biochemical
Bale, G., Mitra, S., Meek, J., Robertson, N., & Tachtsidis, I. (2014). A new broadband near-infrared spectroscopy system for in-vivo measurements of cerebral cytochrome-c-oxidase changes in neonatal brain injury. Fonte Biomedical Optics Express, 5(10), 3450-3466. doi:10.1364/boe.5.003450	Bale, G., Mitra, S., Meek, J., Robertson, N., & Tachtsidis, I.	2014	A new broadband near-infrared spectroscopy system for in-vivo measurements of cerebral cytochrome-c-oxidase changes in neonatal brain injury.	Biomedical Optics Express, 5(10), 3450-3466.	10.1364/boe.5.003450	We present a novel lens-based broadband near-infrared spectroscopy system to simultaneously measure cerebral changes in tissue oxygenation and haemodynamics via estimation of the changes in haemoglobin concentration; in addition to oxygen utilization via the measurement of the oxidation state of cytochrome-c-oxidase (CCO). We demonstrate the use of the system in a cohort of 6 newborn infants with…	Original paper	English	Human	Biochemical
Banupriya, C., Ratnakar, Doureradjou, P., Mondal, N., Vishnu, B., & Koner, B. C. (2008). Can urinary excretion rate of malondialdehyde, uric acid and protein predict the severity and impending death in perinatal asphyxia? Fonte Clin Biochem, 41(12), 968-973. doi:10.1016/j.clinbiochem.2008.04.011	Banupriya, C., Ratnakar, Doureradjou, P., Mondal, N., Vishnu, B., & Koner, B. C.	2008	Can urinary excretion rate of malondialdehyde, uric acid and protein predict the severity and impending death in perinatal asphyxia?	Clin Biochem, 41(12), 968-973.	10.1016/j.clinbiochem.2008.04.011	BACKGROUND: Perinatal asphyxia (PA) associated with multi-organ damage is a leading cause of neonatal mortality and morbidity. We evaluated if urinary malondialdehyde:creatinine (UMDA:Cr), uric acid:creatinine (UUA:Cr) and protein:creatinine (UP:Cr) vary with the severity of PA and if these parameters can predict the impending death in PA. METHODS: Study included 20 asphyxiated and 20 healthy new…	Original paper	English	Human	Biochemical
Barbeau, D. Y., Krueger, C., Huene, M., Copenhaver, N., Bennett, J., Weaver, M., & Weiss, M. D. (2019). Heart rate variability and inflammatory markers in neonates with hypoxic-ischemic encephalopathy. Fonte Physiological Reports, 7(15). doi:10.14814/phy2.14110	Barbeau, D. Y., Krueger, C., Huene, M., Copenhaver, N., Bennett, J., Weaver, M., & Weiss, M. D.	2019	Heart rate variability and inflammatory markers in neonates with hypoxic-ischemic encephalopathy.	Physiological Reports, 7(15).	10.14814/phy2.14110	To examine heart rate variability (HRV) and inflammatory markers as predictors for neurological injury in neonates undergoing therapeutic hypothermia for hypoxic-ischemic encephalopathy (HIE). We hypothesized that HRV would differentiate between infants with no/mild injury and infants with moderate/severe injury observed on MRI. Because HRV can be associated with the inflammatory cascade, cytokin…	Original paper	English	Human	Biochemical
Bartha, A. I., Foster-Barber, A., Miller, S. P., Vigneron, D. B., Glidden, D. V., Barkovich, A. J., & Ferriero, D. M. (2004). Neonatal encephalopathy: association of cytokines with MR spectroscopy and outcome. Fonte Pediatr Res, 56(6), 960-966. doi:10.1203/01.pdr.0000144819.45689.bb	Bartha, A. I., Foster-Barber, A., Miller, S. P., Vigneron, D. B., Glidden, D. V., Barkovich, A. J., & Ferriero, D. M.	2004	Neonatal encephalopathy: association of cytokines with MR spectroscopy and outcome.	Pediatr Res, 56(6), 960-966.	10.1203/01.pdr.0000144819.45689.bb	In term neonatal encephalopathy, little is known about the relationship between early inflammatory markers, neonatal brain injury, and long-term neurodevelopmental outcome. Our goal was to determine whether neonatal serum cytokine levels are associated with cerebral metabolism assessed by proton magnetic resonance spectroscopy (MRS), with magnetic resonance imaging (MRI) abnormalities, and with n…	Original paper	English	Human	Biochemical
Bashir, M., Frigiola, A., Iskander, I., Said, H. M., Aboulgar, H., Frulio, R., . . . Gazzolo, D. (2009). Urinary S100A1B and S100BB to predict hypoxic ischemic encephalopathy at term. Fonte Front Biosci (Elite Ed), 1, 560-567. doi:10.2741/e54	Bashir, M., Frigiola, A., Iskander, I., Said, H. M., Aboulgar, H., Frulio, R., . . . Gazzolo, D.	2009	Urinary S100A1B and S100BB to predict hypoxic ischemic encephalopathy at term.	Front Biosci (Elite Ed), 1, 560-567.	10.2741/e54	Urinary S100A1B and S100BB were measured to detect cases at risk of hypoxic-ischemic encephalopathy (HIE) in asphyxiated newborns. We recruited 42 asphyxiated infants and 63 healthy term neonates. S100A1B and S100BB were measured at first urination (time 0) and at 4 (time 1), 8 (time 2), 12 (time 3), 16 (time 4), 20 (time 5), 24 (time 6), 72 (time 7) hours after birth. 20 infants had no/mild HIE …	Original paper	English	Human	Biochemical
Basu, S. K., Ottolini, K., Govindan, V., Mashat, S., Vezina, G., Wang, Y., . . . Massaro, A. N. (2018). Early Glycemic Profile Is Associated with Brain Injury Patterns on Magnetic Resonance Imaging in Hypoxic Ischemic Encephalopathy. Fonte J Pediatr, 203, 137-143. doi:https://doi.org/10.1016/j.jpeds.2018.07.041	Basu, S. K., Ottolini, K., Govindan, V., Mashat, S., Vezina, G., Wang, Y., . . . Massaro, A. N.	2018	Early Glycemic Profile Is Associated with Brain Injury Patterns on Magnetic Resonance Imaging in Hypoxic Ischemic Encephalopathy.	J Pediatr, 203, 137-143.	10.1016/j.jpeds.2018.07.041	Objective To investigate whether the early glycemic profile in infants with hypoxic ischemic encephalopathy is associated with distinct patterns of brain injury on magnetic resonance imaging (MRI). Study design We performed a secondary analysis of 178 prospectively enrolled infants who received therapeutic hypothermia for hypoxic ischemic encephalopathy. Glycemic profiles were identified by gluco…	Original paper	English	Human	Biochemical
Bednarek, N., Svedin, P., Garnotel, R., Favrais, G., Loron, G., Schwendiman, L., . . . Gressens, P. (2012). Increased MMP-9 and TIMP-1 in mouse neonatal brain and plasma and in human neonatal plasma after hypoxia-ischemia: a potential marker of neonatal encephalopathy. Fonte Pediatr Res, 71(1), 63-70. doi:10.1038/pr.2011.3	Bednarek, N., Svedin, P., Garnotel, R., Favrais, G., Loron, G., Schwendiman, L., . . . Gressens, P.	2012	Increased MMP-9 and TIMP-1 in mouse neonatal brain and plasma and in human neonatal plasma after hypoxia-ischemia: a potential marker of neonatal encephalopathy.	Pediatr Res, 71(1), 63-70.	10.1038/pr.2011.3	INTRODUCTION: To implement neuroprotective strategies in newborns, sensitive and specific biomarkers are needed for identifying those who are at risk for brain damage. We evaluated the effectiveness of matrix metalloproteinases (MMPs) and their naturally occurring tissue inhibitors of metalloproteinases (TIMPs) in predicting neonatal encephalopathy (NE) damage in newborns. RESULTS: Plasma MMP-9 a…	Original paper	English	Human	Biochemical
Beken, S., Aydin, B., Dilli, D., Erol, S., Zenciroglu, A., & Okumus, N. (2014). Can biochemical markers predict the severity of hypoxic-ischemic encephalopathy? Fonte Turk J Pediatr, 56(1), 62-68.	Beken, S., Aydin, B., Dilli, D., Erol, S., Zenciroglu, A., & Okumus, N.	2014	Can biochemical markers predict the severity of hypoxic-ischemic encephalopathy?	Turk J Pediatr, 56(1), 62-68.	24827949	Hypoxic-ischemic encephalopathy (HIE) due to perinatal asphyxia remains an important cause of neonatal morbidity and mortality. The aim of this study was to investigate the predictive values of biochemical parameters, including serum creatine kinase (CK), lactate dehydrogenase (LDH), uric acid (UA), and lactate, in newborns with HIE. A total of 94 patients who were diagnosed with HIE were prospec…	Original paper	English	Human	Biochemical
Ma, J., Wang, Y., Yang, J., Yang, M., Chang, K. A., Zhang, L., . . . Suh, Y. H. (2007). Treatment of hypoxic-ischemic encephalopathy in mouse by transplantation of embryonic stem cell-derived cells. Fonte Neurochem Int, 51(1), 57-65. doi:10.1016/j.neuint.2007.04.012	Ma, J., Wang, Y., Yang, J., Yang, M., Chang, K. A., Zhang, L., . . . Suh, Y. H.	2007	Treatment of hypoxic-ischemic encephalopathy in mouse by transplantation of embryonic stem cell-derived cells.	Neurochem Int, 51(1), 57-65.	10.1016/j.neuint.2007.04.012	A 7-day-old hypoxic-ischemic encephalopathy (HIE) mouse model was used to study the effect of transplantation of embryonic stem (ES) cell-derived cells on the HIE. After the inducement in vitro, the ES cell-derived cells expressed Nestin and MAP-2, rather than GFAP mRNA. After transplantation, ES cell-derived cells can survive, migrate into the injury site, and specifically differentiate into neu…	Original paper	English	Rodent (Mouse)	Treatment
Berger, R. P., Bazaco, M. C., Wagner, A. K., Kochanek, P. M., & Fabio, A. (2010). Trajectory analysis of serum biomarker concentrations facilitates outcome prediction after pediatric traumatic and hypoxemic brain injury. Fonte PLoS One, 32(5-6), 396-405. doi:10.1159/000316803	Berger, R. P., Bazaco, M. C., Wagner, A. K., Kochanek, P. M., & Fabio, A.	2010	Trajectory analysis of serum biomarker concentrations facilitates outcome prediction after pediatric traumatic and hypoxemic brain injury.	PLoS One, 32(5-6), 396-405.	10.1159/000316803	Traumatic brain injury (TBI) and hypoxic ischemic encephalopathy (HIE) are leading causes of morbidity and mortality in children. Several studies over the past several years have evaluated the use of serum biomarkers to predict outcome after pediatric brain injury. These studies have all used simple point estimates such as initial and peak biomarker concentrations to predict outcome. However, thi…	Original paper	English	Human	Biochemical
Bersani, I., Ferrari, F., Lugli, L., Ivani, G., Conio, A., Moataza, B., . . . Gazzolo, D. (2019). Monitoring the effectiveness of hypothermia in perinatal asphyxia infants by urinary S100B levels. Fonte Clin Chem Lab Med, 57(7), 1017-1025. doi:10.1515/cclm-2018-1094	Bersani, I., Ferrari, F., Lugli, L., Ivani, G., Conio, A., Moataza, B., . . . Gazzolo, D.	2019	Monitoring the effectiveness of hypothermia in perinatal asphyxia infants by urinary S100B levels.	Clin Chem Lab Med, 57(7), 1017-1025.	10.1515/cclm-2018-1094	Background Perinatal asphyxia is a major cause of mortality and morbidity in neonates: The aim of the present study was to investigate, by means of longitudinal assessment of urinary S100B, the effectiveness of hypothermia, in infants complicated by perinatal asphyxia and hypoxic-ischemic encephalopathy. Methods We performed a retrospective case-control study in 108 asphyxiated infants, admitted …	Original paper	English	Human	Biochemical
Wendland, M. F., Faustino, J., West, T., Manabat, C., Holtzman, D. M., & Vexler, Z. S. (2008). Early diffusion-weighted MRI as a predictor of caspase-3 activation after hypoxic-ischemic insult in neonatal rodents. Fonte Stroke, 39(6), 1862-1868. doi:10.1161/strokeaha.107.506352	Wendland, M. F., Faustino, J., West, T., Manabat, C., Holtzman, D. M., & Vexler, Z. S.	2008	Early diffusion-weighted MRI as a predictor of caspase-3 activation after hypoxic-ischemic insult in neonatal rodents.	Stroke, 39(6), 1862-1868.	10.1161/strokeaha.107.506352	BACKGROUND AND PURPOSE: Neonatal encephalopathy in human babies is a serious condition associated with permanent neurological deficits. Diffusion-weighted MRI (DWI) is increasingly used for early diagnosis of brain injury in human babies. The relationship between the presence of DWI abnormalities and cellular injury, including apoptosis, during the neonatal period are not well understood. We aske…	Original paper	English	Rodent (Rat)	Biochemical
Blennow, M., Hagberg, H., & Rosengren, L. (1995). Glial fibrillary acidic protein in the cerebrospinal fluid: a possible indicator of prognosis in full-term asphyxiated newborn infants? Fonte Pediatr Res, 37(3), 260-264. doi:10.1203/00006450-199503000-00002	Blennow, M., Hagberg, H., & Rosengren, L.	1995	Glial fibrillary acidic protein in the cerebrospinal fluid: a possible indicator of prognosis in full-term asphyxiated newborn infants?	Pediatr Res, 37(3), 260-264.	10.1203/00006450-199503000-00002	Glial fibrillary acidic protein (GFAP) is the structural protein of intermediate filaments in astroglia. GFAP has extensively been used as a marker of gliosis in neuropathology. It also appears in excessive amounts in the cerebrospinal fluid in various acute brain disorders. Hypoxic-ischemic encephalopathy after perinatal asphyxia is a condition in which levels of GFAP could be expected to be ele…	Original paper	English	Human	Biochemical
Bonifacio, S. L., Saporta, A., Glass, H. C., Lee, P., Glidden, D. V., Ferriero, D. M., . . . Xu, D. (2012). Therapeutic hypothermia for neonatal encephalopathy results in improved microstructure and metabolism in the deep gray nuclei. Fonte AJNR Am J Neuroradiol, 33(11), 2050-2055. doi:10.3174/ajnr.A3117	Bonifacio, S. L., Saporta, A., Glass, H. C., Lee, P., Glidden, D. V., Ferriero, D. M., . . . Xu, D.	2012	Therapeutic hypothermia for neonatal encephalopathy results in improved microstructure and metabolism in the deep gray nuclei.	AJNR Am J Neuroradiol, 33(11), 2050-2055.	10.3174/ajnr.A3117	BACKGROUND AND PURPOSE: Therapeutic hypothermia has reduced morbidity and mortality and is associated with a lower burden of lesions on conventional imaging in NE. However, its effects on brain microstructure and metabolism have not been fully characterized. We hypothesized that therapeutic hypothermia improves measures of brain microstructure and metabolism. MATERIALS AND METHODS: Forty-one neon…	Original paper	English	Human	Biochemical
Celik, Y., Atici, A., Gulasi, S., Makharoblidze, K., Eskandari, G., Sungur, M. A., & Akbayir, S. (2015). The effects of selective head cooling versus whole-body cooling on some neural and inflammatory biomarkers: a randomized controlled pilot study. Fonte Ital J Pediatr, 41, 79. doi:10.1186/s13052-015-0188-5	Celik, Y., Atici, A., Gulasi, S., Makharoblidze, K., Eskandari, G., Sungur, M. A., & Akbayir, S.	2015	The effects of selective head cooling versus whole-body cooling on some neural and inflammatory biomarkers: a randomized controlled pilot study.	Ital J Pediatr, 41, 79.	10.1186/s13052-015-0188-5	BACKGROUND: Therapeutic hypothermia (TH) has become standard care in newborns with moderate to severe hypoxic ischemic encephalopathy (HIE), and the 2 most commonly used methods are selective head cooling (SHC) and whole body cooling (WBC). This study aimed to determine if the effects of the 2 methods on some neural and inflammatory biomarkers differ. MATERIALS AND METHODS: This prospective rando…	Original paper	English	Human	Biochemical
Chalak, L. F. (2018). Best practice guidelines on management of mild neonatal encephalopathy: Is it really mild? Fonte Early Hum Dev, 120, 74. doi:https://doi.org/10.1016/j.earlhumdev.2018.02.005	Chalak, L. F.	2018	Best practice guidelines on management of mild neonatal encephalopathy: Is it really mild?	Early Hum Dev, 120, 74.	10.1016/j.earlhumdev.2018.02.005	No abstract available	Editorial	English	Human	Non-biochemical
Celtik, C., Acunas, B., Oner, N., & Pala, O. (2004). Neuron-specific enolase as a marker of the severity and outcome of hypoxic ischemic encephalopathy. Fonte Brain Dev, 26(6), 398-402. doi:10.1016/j.braindev.2003.12.007	Celtik, C., Acunas, B., Oner, N., & Pala, O.	2004	Neuron-specific enolase as a marker of the severity and outcome of hypoxic ischemic encephalopathy.	Brain Dev, 26(6), 398-402.	10.1016/j.braindev.2003.12.007	The aim of this study was to evaluate serum concentrations of neuron-specific enolase (NSE) as a marker of the severity of hypoxic ischemic encephalopathy (HIE) and to elucidate the relation among the concentrations of NSE, grade of HIE and short-term outcome. Forty-three asphyxiated full-term newborn infants who developed symptoms and signs of HIE (Group 1) and 29 full-term newborn infants with …	Original paper	English	Human	Biochemical
Abella, R., Varrica, A., Satriano, A., Tettamanti, G., Pelissero, G., Gavilanes, A. D., . . . Gazzolo, D. (2015). Biochemical Markers for Brain Injury Monitoring in Children with or without Congenital Heart Diseases. Fonte CNS Neurol Disord Drug Targets, 14(1), 12-23. doi:10.2174/1871527314666150116114648	Abella, R., Varrica, A., Satriano, A., Tettamanti, G., Pelissero, G., Gavilanes, A. D., . . . Gazzolo, D.	2015	Biochemical Markers for Brain Injury Monitoring in Children with or without Congenital Heart Diseases.	CNS Neurol Disord Drug Targets, 14(1), 12-23.	10.2174/1871527314666150116114648	Perinatal asphyxia (PA) still constitutes a common complication involving a large number of infants with or without congenital heart diseases (CHD). PA affects 0.2-0.6% of full-term neonates, 20% of which suffer mortal hypoxic-ischemic encephalopathy, and among survivors 25% exhibit permanent consequences at neuropsychological level. Each year, about one third of 1000 live births underwent to sur…	Review	English	Human	Biochemical
Chafer-Pericas, C., Cernada, M., Rahkonen, L., Stefanovic, V., Andersson, S., & Vento, M. (2016). Preliminary case control study to establish the correlation between novel peroxidation biomarkers in cord serum and the severity of hypoxic ischemic encephalopathy. Fonte Free Radic Biol Med, 97, 244-249. doi:10.1016/j.freeradbiomed.2016.06.006	Chafer-Pericas, C., Cernada, M., Rahkonen, L., Stefanovic, V., Andersson, S., & Vento, M.	2016	Preliminary case control study to establish the correlation between novel peroxidation biomarkers in cord serum and the severity of hypoxic ischemic encephalopathy.	Free Radic Biol Med, 97, 244-249.	10.1016/j.freeradbiomed.2016.06.006	Background Hypoxic-ischemic encephalopathy (HIE) has deleterious neurological consequences. To identify patients at risk of neuronal damage deserving implementation of neuroprotective strategies clinicians have relied on prenatal sentinel events, postnatal clinical assessment (Apgar score), and blood gas analysis. This feasibility study aimed to assess if lipid peroxidation byproducts associated …	Original paper	English	Human	Biochemical
Jobe, A. H. (2012). Biomarkers for brain injury from neonatal encephalopathy. Fonte J Pediatr, 161(3), A2. doi:https://doi.org/10.1016/j.jpeds.2012.07.026	Jobe, A. H.	2012	Biomarkers for brain injury from neonatal encephalopathy.	J Pediatr, 161(3), A2.	10.1016/j.jpeds.2012.07.026	Neonatal encephalopathy following birth is generally associated with an identifiable antenatal event. Although the infant with encephalopathy can be identified by the need for and responses to resuscitative efforts and clinical neurologic state in the hours following birth, the prognosis depends on how the clinical findings progress or resolve over days. But time is precious because hypothermia, …	Editorial	English	Human	Biochemical
Jobe, A. H. (2014). Biomarkers for hypoxic ischemic encephalopathy. Fonte J Pediatr, 164(3), 431-433. doi:https://doi.org/10.1016/j.jpeds.2013.12.059	Jobe, A. H.	2014	Biomarkers for hypoxic ischemic encephalopathy.	J Pediatr, 164(3), 431-433.	10.1016/j.jpeds.2013.12.059	With the advent of therapeutic hypothermia as an effective treatment for hypoxic ischemic encephalopathy associated with birth, the identification of which infants will benefit has become a research priority. Similarly, if investigators could identify the infants likely to have poor outcomes soon after birth, then additional promising therapies could be targeted to these infants at highest risk.	Editorial	English	Human	Biochemical
Murray, D. M. (2019). Biomarkers in neonatal hypoxic-ischemic encephalopathy-Review of the literature to date and future directions for research. Fonte Handb Clin Neurol, 162, 281-293. doi:10.1016/b978-0-444-64029-1.00013-8	Murray, D. M.	2019	Biomarkers in neonatal hypoxic-ischemic encephalopathy-Review of the literature to date and future directions for research.	Handb Clin Neurol, 162, 281-293.	10.1016/b978-0-444-64029-1.00013-8	The widespread introduction of therapeutic hypothermia as a standard of care in hypoxic–ischemic encephalopathy (HIE) has brought increasing pressure on clinicians to make an early and accurate assessment of the degree of hypoxic injury (HI) that has occurred and the severity of the encephalopathy that will ensue. No single blood-based marker is currently robust enough to detect significant HI or…	Book Chapter	English	Human	Biochemical
Caplan, L. R. (2009). Chapter 10 - Hypoxic-Ischemic Encephalopathy, Cardiac Arrests, and Cardiac Encephalopathy.Fonte In L. R. Caplan (Ed.), Caplan's Stroke (Fourth Edition) (pp. 375-388). Philadelphia: W.B. Saunders.	Caplan, L. R.	2009	Chapter 10 - Hypoxic-Ischemic Encephalopathy, Cardiac Arrests, and Cardiac Encephalopathy	Caplan's Stroke (Fourth Edition) (pp. 375-388). Philadelphia	10.1016/B978-1-4160-4721-6.50012-2	No abstract available	Book Chapter	English	Human	Non-biochemical
Sweetman, D. U., & Molloy, E. J. (2013). Biomarkers of acute kidney injury in neonatal encephalopathy. Fonte Eur J Pediatr, 172(3), 305-316. doi:10.1007/s00431-012-1890-6	Sweetman, D. U., & Molloy, E. J.	2013	Biomarkers of acute kidney injury in neonatal encephalopathy.	Eur J Pediatr, 172(3), 305-316.	10.1007/s00431-012-1890-6	Acute kidney injury (AKI) is a common complication of neonatal encephalopathy (NE). The accurate diagnosis of neonatal AKI, irrespective of the cause, relies on suboptimal methods such as identification of rising serum creatinine, decreased urinary output and glomerular filtration rate. Studies of AKI biomarkers in adults and children have shown that biomarkers can improve the early diagnosis of …	Review	English	Human	Association to other diaseases
Chakkarapani, E., Davis, J., & Thoresen, M. (2014). Therapeutic hypothermia delays the C-reactive protein response and suppresses white blood cell and platelet count in infants with neonatal encephalopathy. Fonte Arch Dis Child Fetal Neonatal Ed, 99(6), F458-463. doi:10.1136/archdischild-2013-305763	Chakkarapani, E., Davis, J., & Thoresen, M.	2014	Therapeutic hypothermia delays the C-reactive protein response and suppresses white blood cell and platelet count in infants with neonatal encephalopathy.	Arch Dis Child Fetal Neonatal Ed, 99(6), F458-463.	10.1136/archdischild-2013-305763	BACKGROUND: Therapeutic hypothermia (HT) delays the cytokine response in infants with neonatal encephalopathy (NE). OBJECTIVE: To determine if HT delayed the C-reactive protein (CRP) response and altered white blood cell (WBC), neutrophil and platelet count course during the first week of life in infants with NE. DESIGN: Retrospective cohort study. SETTING: Regional neonatal intensive care unit, …	Original paper	English	Human	Biochemical
Chalak, L. F., Sanchez, P. J., Adams-Huet, B., Laptook, A. R., Heyne, R. J., & Rosenfeld, C. R. (2014). Biomarkers for severity of neonatal hypoxic-ischemic encephalopathy and outcomes in newborns receiving hypothermia therapy. Fonte J Pediatr, 164(3), 468-474.e461. doi:10.1016/j.jpeds.2013.10.067	Chalak, L. F., Sanchez, P. J., Adams-Huet, B., Laptook, A. R., Heyne, R. J., & Rosenfeld, C. R.	2014	Biomarkers for severity of neonatal hypoxic-ischemic encephalopathy and outcomes in newborns receiving hypothermia therapy.	J Pediatr, 164(3), 468-474.e461.	10.1016/j.jpeds.2013.10.067	Objective To evaluate serum neuronal and inflammatory biomarkers to determine whether measurements of umbilical cords at birth can stratify severity of hypoxic-ischemic encephalopathy (HIE), whether serial measurements differ with hypothermia-rewarming, and whether biomarkers correlate with neurological outcomes. Study design This is a prospective cohort of inborn term newborns with varying degre…	Original paper	English	Human	Biochemical
Chaparro-Huerta, V., Flores-Soto, M. E., Merin Sigala, M. E., Barrera de Leon, J. C., Lemus-Varela, M. L., Torres-Mendoza, B. M., & Beas-Zarate, C. (2017). Proinflammatory Cytokines, Enolase and S-100 as Early Biochemical Indicators of Hypoxic-Ischemic Encephalopathy Following Perinatal Asphyxia in Newborns. Fonte Pediatr Neonatol, 58(1), 70-76. doi:10.1016/j.pedneo.2016.05.001	Chaparro-Huerta, V., Flores-Soto, M. E., Merin Sigala, M. E., Barrera de Leon, J. C., Lemus-Varela, M. L., Torres-Mendoza, B. M., & Beas-Zarate, C.	2017	Proinflammatory Cytokines, Enolase and S-100 as Early Biochemical Indicators of Hypoxic-Ischemic Encephalopathy Following Perinatal Asphyxia in Newborns.	Pediatr Neonatol, 58(1), 70-76.	10.1016/j.pedneo.2016.05.001	BACKGROUND: Estimation of the neurological prognosis of infants suffering from perinatal asphyxia and signs of hypoxic-ischemic encephalopathy is of great clinical importance; however, it remains difficult to satisfactorily assess these signs with current standard medical practices. Prognoses are typically based on data obtained from clinical examinations and neurological tests, such as electroen…	Original paper	English	Human	Biochemical
Buonocore, G., & Perrone, S. (2004). Biomarkers of hypoxic brain injury in the neonate. Fonte Clin Perinatol, 31(1), 107-116. doi:https://doi.org/10.1016/j.clp.2004.03.008	Buonocore, G., & Perrone, S.	2004	Biomarkers of hypoxic brain injury in the neonate.	Clin Perinatol, 31(1), 107-116.	10.1016/j.clp.2004.03.008	The specific pathologic processes preceding the onset of irreversible cerebral injury seem to be a combination of several complex mechanisms due to the severity and duration of the insult to the biochemical modifications in the brain. An early diagnosis of the newborn at high risk for brain damage is relevant for preventive programs. Neuroprotective strategies will benefit from the detection of b…	Review	English	Human	Biochemical
Hasegawa, M., Ogihara, T., Tamai, H., & Hiroi, M. (2009). Hypothermic inhibition of apoptotic pathways for combined neurotoxicity of iron and ascorbic acid in differentiated PC12 cells: reduction of oxidative stress and maintenance of the glutathione redox state. Fonte Brain Res, 1283, 1-13. doi:10.1016/j.brainres.2009.06.016	Hasegawa, M., Ogihara, T., Tamai, H., & Hiroi, M.	2009	Hypothermic inhibition of apoptotic pathways for combined neurotoxicity of iron and ascorbic acid in differentiated PC12 cells: reduction of oxidative stress and maintenance of the glutathione redox state.	Brain Res, 1283, 1-13.	10.1016/j.brainres.2009.06.016	Recent clinical trials have demonstrated the efficacy and safety of therapeutic hypothermia for neonatal hypoxic ischemic encephalopathy (HIE). We previously reported that the levels of non-protein-bound iron and ascorbic acid (AA) are increased in the CSF of infants with HIE. In this study, we investigated the effect of hypothermia on the combined cytotoxicity of Fe and AA for differentiated PC1…	Original paper	English	Cell line	Biochemical
Aslam, S., & Molloy, E. J. (2015). Biomarkers of multiorgan injury in neonatal encephalopathy. Fonte Biomark Med, 9(3), 267-275. doi:10.2217/bmm.14.116	Aslam, S., & Molloy, E. J.	2015	Biomarkers of multiorgan injury in neonatal encephalopathy.	Biomark Med, 9(3), 267-275.	10.2217/bmm.14.116	Neonatal encephalopathy (NE) is a major contributor to neurodevelopmental deficits including cerebral palsy in term and near-term infants. The long-term neurodevelopmental outcome is difficult to predict with certainty in first few days of life. Multiorgan involvement is common but not part of the diagnostic criteria for NE. The most frequently involved organs are the heart, liver, kidneys and he…	Review	English	Human	Biochemical
Wang, S., Wu, E. X., Cai, K., Lau, H. F., Cheung, P. T., & Khong, P. L. (2009). Mild Hypoxic-Ischemic Injury in the Neonatal Rat Brain: Longitudinal Evaluation of White Matter Using Diffusion Tensor MR Imaging. Fonte American Journal of Neuroradiology, 30(10), 1907-1913. doi:10.3174/ajnr.A1697	Wang, S., Wu, E. X., Cai, K., Lau, H. F., Cheung, P. T., & Khong, P. L.	2009	Mild Hypoxic-Ischemic Injury in the Neonatal Rat Brain: Longitudinal Evaluation of White Matter Using Diffusion Tensor MR Imaging.	American Journal of Neuroradiology, 30(10), 1907-1913.	10.3174/ajnr.A1697	BACKGROUND AND PURPOSE: Selective white matter (WM) damage is a known sequela of mild hypoxic-ischemic NO injury in the neonatal rat model. The aim of this study was to evaluate longitudinally mild HI-induced WM damage (represented by the external capsule [EC]) by diffusion tensor MR imaging (DTI) and to correlate the findings with histology. MATERIALS AND METHODS: Seven-day-old Sprague-Dawley ra…	Original paper	English	Rodent (Rat)	Biochemical
Graham, E. M., Everett, A. D., Delpech, J. C., & Northington, F. J. (2018). Blood biomarkers for evaluation of perinatal encephalopathy: state of the art. Fonte Curr Opin Pediatr, 30(2), 199-203. doi:10.1097/mop.0000000000000591	Graham, E. M., Everett, A. D., Delpech, J. C., & Northington, F. J.	2018	Blood biomarkers for evaluation of perinatal encephalopathy: state of the art.	Curr Opin Pediatr, 30(2), 199-203.	10.1097/mop.0000000000000591	PURPOSE OF REVIEW: The rapid progress in biomarker science is on the threshold of significantly changing clinical care for infants in the neonatal ICU. Infants with neonatal brain injuries will likely be the first group whose management is dramatically altered with point-of-care, rapidly available brain biomarker analysis. Providing an interim update on progress in this area is the purpose of thi…	Review	English	Piglet	Biochemical
Chiang, M.-C., Lien, R., Chu, S.-M., Yang, P.-H., Lin, J.-J., Hsu, J.-F., . . . Lin, K.-L. (2016). Serum Lactate, Brain Magnetic Resonance Imaging and Outcome of Neonatal Hypoxic Ischemic Encephalopathy after Therapeutic Hypothermia. Fonte Pediatrics & Neonatology, 57(1), 35-40. doi:https://doi.org/10.1016/j.pedneo.2015.04.008	Chiang, M.-C., Lien, R., Chu, S.-M., Yang, P.-H., Lin, J.-J., Hsu, J.-F., . . . Lin, K.-L.	2016	Serum Lactate, Brain Magnetic Resonance Imaging and Outcome of Neonatal Hypoxic Ischemic Encephalopathy after Therapeutic Hypothermia.	Pediatrics & Neonatology, 57(1), 35-40.	10.1016/j.pedneo.2015.04.008	Background: Serum lactate was used to predict the severity and outcome of neonatal hypoxic ischemic encephalopathy (HIE) before the era of therapeutic hypothermia (TH). There is no report on neurodevelopment (ND) outcome of neonates with HIE treated with TN in Taiwan. Methods: Between April 2011 and December 2012, newborn infants admitted to Chang Gung Memorial Hospital (CGMH), with gestational a…	Original paper	English	Human	Biochemical
Chouthai, N. S., Sobczak, H., Khan, R., Subramanian, D., Raman, S., & Rao, R. (2015). Hyperglycemia is associated with poor outcome in newborn infants undergoing therapeutic hypothermia for hypoxic ischemic encephalopathy. Fonte J Neonatal Perinatal Med, 8(2), 125-131. doi:10.3233/npm-15814075	Chouthai, N. S., Sobczak, H., Khan, R., Subramanian, D., Raman, S., & Rao, R.	2015	Hyperglycemia is associated with poor outcome in newborn infants undergoing therapeutic hypothermia for hypoxic ischemic encephalopathy.	J Neonatal Perinatal Med, 8(2), 125-131.	10.3233/npm-15814075	BACKGROUND: Therapeutic hypothermia (TH) improves survival and neurodevelopmental outcome in neonatal hypoxic ischemic encephalopathy (HIE). Both, hypoglycemia and hyperglycemia are common in infants with HIE. The relationship between hypoglycemia and hyperglycemia, and immediate outcome has not been well described. METHODS: A retrospective analysis of newborn infants with HIE (N = 56) was conduc…	Original paper	English	Human	Biochemical
Ciobanou, A., Jabak, S., De Castro, H., Frei, L., & Akolekar, R. (2019). Biomarkers of impaired placentation at 35-37 weeks' gestation in the prediction of adverse perinatal outcome. Fonte, 54(1), 79-86. doi:10.1002/uog.20346	Ciobanou, A., Jabak, S., De Castro, H., Frei, L., & Akolekar, R.	2019	Biomarkers of impaired placentation at 35-37 weeks' gestation in the prediction of adverse perinatal outcome.	54(1), 79-86.	10.1002/uog.20346	OBJECTIVE: To investigate the potential value of uterine artery pulsatility index (UtA-PI) and serum levels of the angiogenic placental growth factor (PlGF) and the antiangiogenic factor soluble fms-like tyrosine kinase-1 (sFlt-1) in the prediction of adverse perinatal outcome in small-for-gestational-age (SGA) and non-SGA neonates at 35-37 weeks' gestation. METHODS: This was a prospective observ…	Original paper	English	Human	Biochemical
Cordeiro, C. N., Savva, Y., Vaidya, D., Argani, C. H., Hong, X., Wang, X., & Burd, I. (2016). Mathematical Modeling of the Biomarker Milieu to Characterize Preterm Birth and Predict Adverse Neonatal Outcomes. Fonte Am J Reprod Immunol, 75(5), 594-601. doi:10.1111/aji.12502	Cordeiro, C. N., Savva, Y., Vaidya, D., Argani, C. H., Hong, X., Wang, X., & Burd, I.	2016	Mathematical Modeling of the Biomarker Milieu to Characterize Preterm Birth and Predict Adverse Neonatal Outcomes.	Am J Reprod Immunol, 75(5), 594-601.	10.1111/aji.12502	PROBLEM: To identify preterm neonates at risk for adverse neonatal outcomes. METHOD OF STUDY: A nested case-control study from the prospectively followed Boston Birth Cohort of mother-neonate pairs was performed. A classification model for preterm-born neonates was derived from 27 cord blood biomarkers using orthogonal projections to latent structures discriminant analysis. Predictive relationshi…	Original paper	English	Human	Biochemical
Rutherford, M., Ramenghi, L. A., Edwards, A. D., Brocklehurst, P., Halliday, H., Levene, M., . . . Azzopardi, D. (2010). Assessment of brain tissue injury after moderate hypothermia in neonates with hypoxic–ischaemic encephalopathy: a nested substudy of a randomised controlled trial. Fonte The Lancet Neurology, 9(1), 39-45. doi:https://doi.org/10.1016/S1474-4422(09)70295-9	Rutherford, M., Ramenghi, L. A., Edwards, A. D., Brocklehurst, P., Halliday, H., Levene, M., . . . Azzopardi, D.	2010	Assessment of brain tissue injury after moderate hypothermia in neonates with hypoxic–ischaemic encephalopathy: a nested substudy of a randomised controlled trial.	The Lancet Neurology, 9(1), 39-45.	10.1016/S1474-4422(09)70295-9	Summary Background Moderate hypothermia in neonates with hypoxic–ischaemic encephalopathy might improve survival and neurological outcomes at up to 18 months of age, although complete neurological assessment at this age is difficult. To ascertain more precisely the effect of therapeutic hypothermia on neonatal cerebral injury, we assessed cerebral lesions on MRI scans of infants who participated …	Original paper	English	Human	Non-biochemical
Dehaes, M., Aggarwal, A., Lin, P. Y., Fortuno, C. R., Fenoglio, A., Roche-Labarbe, N., . . . Grant, P. E. (2014). Cerebral oxygen metabolism in neonatal hypoxic ischemic encephalopathy during and after therapeutic hypothermia. Fonte Journal of Cerebral Blood Flow and Metabolism, 34(1), 87-94. doi:10.1038/jcbfm.2013.165	Dehaes, M., Aggarwal, A., Lin, P. Y., Fortuno, C. R., Fenoglio, A., Roche-Labarbe, N., . . . Grant, P. E.	2014	Cerebral oxygen metabolism in neonatal hypoxic ischemic encephalopathy during and after therapeutic hypothermia.	Journal of Cerebral Blood Flow and Metabolism, 34(1), 87-94.	10.1038/jcbfm.2013.165	Pathophysiologic mechanisms involved in neonatal hypoxic ischemic encephalopathy (HIE) are associated with complex changes of blood flow and metabolism. Therapeutic hypothermia (TH) is effective in reducing the extent of brain injury, but it remains uncertain how TH affects cerebral blood flow (CBF) and metabolism. Ten neonates undergoing TH for HIE and seventeen healthy controls were recruited f…	Original paper	English	Human	Biochemical
Douglas-Escobar, M. V., Heaton, S. C., Bennett, J., Young, L. J., Glushakova, O., Xu, X. H., . . . Weiss, M. D. (2014). UCH-L1 and GFAP serum levels in neonates with hypoxic-ischemic encephalopathy: a single center pilot study. Fonte Frontiers in Neurology, 5. doi:10.3389/fneur.2014.00273	Douglas-Escobar, M. V., Heaton, S. C., Bennett, J., Young, L. J., Glushakova, O., Xu, X. H., . . . Weiss, M. D.	2014	UCH-L1 and GFAP serum levels in neonates with hypoxic-ischemic encephalopathy: a single center pilot study.	Frontiers in Neurology, 5.	10.3389/fneur.2014.00273	Objective: We examined two potential biomarkers of brain damage in hypoxic–ischemic encephalopathy (HIE) neonates: glial fibrillary acidic protein (GFAP; a marker of gliosis) and ubiquitin C-terminal hydrolase L1 (UCH-L1; a marker of neuronal injury). We hypothesized that the biomarkers would be measurable in cord blood of healthy neonates and could serve as a normative reference for brain injury…	Original paper	English	Human	Biochemical
Hong, F., Song, L., Zhu, Y. Y., Ji, J. H., Zhu, M. J., & Xu, M. (2019). Cardiac troponin I, myoglobin, and creatine kinase-Mb as new biomarkers for diagnosis of neonatal hypoxic ischemic encephalopathy. Fonte J Biol Regul Homeost Agents, 33(4), 1201-1207.	Hong, F., Song, L., Zhu, Y. Y., Ji, J. H., Zhu, M. J., & Xu, M.	2019	Cardiac troponin I, myoglobin, and creatine kinase-Mb as new biomarkers for diagnosis of neonatal hypoxic ischemic encephalopathy.	J Biol Regul Homeost Agents, 33(4), 1201-1207.	31304730	Can not find the article (full text/abstract)	Letter	English	Undefined	Undefined
Douglas-Escobar, M., Yang, C., Bennett, J., Shuster, J., Theriaque, D., Leibovici, A., . . . Weiss, M. D. (2010). A pilot study of novel biomarkers in neonates with hypoxic-ischemic encephalopathy. Fonte Pediatr Res, 68(6), 531-536. doi:10.1203/PDR.0b013e3181f85a03	Douglas-Escobar, M., Yang, C., Bennett, J., Shuster, J., Theriaque, D., Leibovici, A., . . . Weiss, M. D.	2010	A pilot study of novel biomarkers in neonates with hypoxic-ischemic encephalopathy.	Pediatr Res, 68(6), 531-536.	10.1203/PDR.0b013e3181f85a03	Severe hypoxic-ischemic encephalopathy (HIE) is a devastating condition that can lead to mortality and long-term disabilities in term newborns. No rapid and reliable laboratory test exists to assess the degree of neuronal injury in these patients. We propose two possible biomarkers: 1) phosphorylated axonal neurofilament heavy chain (pNF-H) protein, one of the major subunits of neurofilaments, fo…	Original paper	English	Human	Biochemical
Armstrong, K., Franklin, O., Sweetman, D., & Molloy, E. J. (2012). Cardiovascular dysfunction in infants with neonatal encephalopathy. Fonte Arch Dis Child, 97(4), 372-375. doi:10.1136/adc.2011.214205	Armstrong, K., Franklin, O., Sweetman, D., & Molloy, E. J.	2012	Cardiovascular dysfunction in infants with neonatal encephalopathy.	Arch Dis Child, 97(4), 372-375.	10.1136/adc.2011.214205	Severe perinatal asphyxia with hypoxic ischaemic encephalopathy occurs in approximately 1-2/1000 live births and is an important cause of cerebral palsy and associated neurological disabilities in children. Multiorgan dysfunction commonly occurs as part of the asphyxial episode, with cardiovascular dysfunction occurring in up to a third of infants. This narrative paper attempts to review the lite…	Review	English	Human	Association to other diaseases
Thayyil, S., Chandrasekaran, M., Taylor, A., Bainbridge, A., Cady, E. B., Chong, W. K. K., . . . Robertson, N. J. (2010). Cerebral Magnetic Resonance Biomarkers in Neonatal Encephalopathy: A Meta-analysis. Fonte Pediatrics, 125(2), E382-E395. doi:10.1542/peds.2009-1046	Thayyil, S., Chandrasekaran, M., Taylor, A., Bainbridge, A., Cady, E. B., Chong, W. K. K., . . . Robertson, N. J.	2010	Cerebral Magnetic Resonance Biomarkers in Neonatal Encephalopathy: A Meta-analysis.	Pediatrics, 125(2), E382-E395.	10.1542/peds.2009-1046	OBJECTIVE: Accurate prediction of neurodevelopmental outcome in neonatal encephalopathy (NE) is important for clinical management and to evaluate neuroprotective therapies. We undertook a metaanalysis of the prognostic accuracy of cerebral magnetic resonance (MR) biomarkers in infants with neonatal encephalopathy. METHODS: We reviewed all studies that compared an MR biomarker performed during the…	Review	English	Human	Biochemical
El Shimi, M. S., Abdou, R. M., Fathey, M., & Mostafa, S. (2018). Severity of hypoxic ischemic encephalopathy correlates with increased expression of angiogenin in neonates. Fonte J Neonatal Perinatal Med, 11(2), 185-190. doi:10.3233/npm-1758	El Shimi, M. S., Abdou, R. M., Fathey, M., & Mostafa, S.	2018	Severity of hypoxic ischemic encephalopathy correlates with increased expression of angiogenin in neonates.	J Neonatal Perinatal Med, 11(2), 185-190.	10.3233/npm-1758	BACKGROUND:Angiogenin is a small protein encoded by the ANG gene. It is activated by tissue hypoxia, and is known to be a potent stimulator of angiogenesis. The role of angiogenic factors in the pathogenesis of HIE is poorly understood, yet, angiogenin may be part of the molecular mechanisms underlying HIE. OBJECTIVE:Our objective was to explore the predictive value of angiogenin as a biochemical…	Original paper	English	Human	Biochemical
Porter, E. J., Counsell, S. J., Edwards, A. D., Allsop, J., & Azzopardi, D. (2010). Tract-based spatial statistics of magnetic resonance images to assess disease and treatment effects in perinatal asphyxial encephalopathy. Fonte Pediatr Res, 68(3), 205-209. doi:10.1203/PDR.0b013e3181e9f1ba	Porter, E. J., Counsell, S. J., Edwards, A. D., Allsop, J., & Azzopardi, D.	2010	Tract-based spatial statistics of magnetic resonance images to assess disease and treatment effects in perinatal asphyxial encephalopathy.	Pediatr Res, 68(3), 205-209.	10.1203/PDR.0b013e3181e9f1ba	Biomarkers are required for efficient trials of neuroprotective interventions after perinatal asphyxia. This study aimed to determine whether diffusion tensor imaging (DTI) analyzed by tract-based spatial statistics (TBSS) may be a suitable biomarker of disease and treatment effects after perinatal asphyxia in small groups of patients. We performed TBSS from DTI obtained at 3 T from eight healthy…	Original paper	English	Human	Non-biochemical
Natarajan, N., & Pardo, A. C. (2017). Challenges in neurologic prognostication after neonatal brain injury. Fonte Semin Perinatol, 41(2), 117-123. doi:10.1053/j.semperi.2016.11.008	Natarajan, N., & Pardo, A. C.	2017	Challenges in neurologic prognostication after neonatal brain injury.	Semin Perinatol, 41(2), 117-123.	10.1053/j.semperi.2016.11.008	Parents often ask neonatologists and neurologists to determine neurologic prognosis in the preterm and term infant after neonatal brain injury. Prognostication in these populations remains rather full of uncertainties. Knowledge of available diagnostic tests and their limitations allows the clinician to synthesize the most likely outcomes after neurologic injury. In this review, we describe the d…	Review	English	Human	Non-biochemical
El-Mazary, A. A., Abdel-Aziz, R. A., Mahmoud, R. A., El-Said, M. A., & Mohammed, N. R. (2015). Correlations between maternal and neonatal serum selenium levels in full term neonates with hypoxic ischemic encephalopathy. Fonte Ital J Pediatr, 41, 83. doi:10.1186/s13052-015-0185-8	El-Mazary, A. A., Abdel-Aziz, R. A., Mahmoud, R. A., El-Said, M. A., & Mohammed, N. R.	2015	Correlations between maternal and neonatal serum selenium levels in full term neonates with hypoxic ischemic encephalopathy.	Ital J Pediatr, 41, 83.	10.1186/s13052-015-0185-8	Perinatal hypoxic-ischemic encephalopathy (HIE) is an important cause of brain injury in the newborn and can result devastating consequences. The principle mechanisms underlying neurological damage in HIE resulting from hypoxemia and/or ischemia is deprivation of glucose and oxygen supply which energy failure. A consequent reperfusion injury often deteriorates the brain metabolism by increasing t…	Original paper	English	Human	Biochemical
Simons, F. E. (2011). Anaphylaxis pathogenesis and treatment. Fonte Allergy, 66 Suppl 95, 31-34. doi:10.1111/j.1398-9995.2011.02629.x	Simons, F. E.	2011	Anaphylaxis pathogenesis and treatment.	Allergy, 66 Suppl 95, 31-34.	10.1111/j.1398-9995.2011.02629.x	Anaphylaxis is a serious allergic reaction that is rapid in onset and sometimes leads to death. Understanding mechanisms, triggers, and patient-specific risk factors for severe or fatal anaphylaxis is critically important. Diagnosis of anaphylaxis is currently based on established clinical criteria. Epinephrine (adrenaline) is the first-line medication for anaphylaxis treatment and delay in injec…	Original paper	English	Undefined	Association to other diaseases
Ringger, N. C., Giguere, S., Morresey, P. R., Yang, C., & Shaw, G. (2011). Biomarkers of brain injury in foals with hypoxic-ischemic encephalopathy. Fonte J Vet Intern Med, 25(1), 132-137. doi:10.1111/j.1939-1676.2010.0645.x	Ringger, N. C., Giguere, S., Morresey, P. R., Yang, C., & Shaw, G.	2011	Biomarkers of brain injury in foals with hypoxic-ischemic encephalopathy.	J Vet Intern Med, 25(1), 132-137.	10.1111/j.1939-1676.2010.0645.x	Background Neonatal hypoxic-ischemic encephalopathy (NHIE) is a disease affecting newborn foals for which there is no antemortem diagnostic test. Hypothesis Ubiquitin C-terminal hydrolase 1 (UCHL1) and the phosphorylated axonal forms of neurofilament H (pNF-H) are markers of brain injury in foals with NHIE. Animals Thirty-three foals with a clinical diagnosis consistent with NHIE and 17 healthy f…	Original paper	English	Foal	Biochemical
Elnady, H. G., Abdallah, N. A., Sayed, S. K., Kholoussi, N. M., Morsy, T. H. N., Elzanaty, G. F., & Fawzy, R. (2018). Serum Glial Fibrillary Acidic Protein and Cranial Computed Tomography in Neonates with Hypoxic Ischemic Encephalopathy. Fonte Bioscience Research, 15(4), 3705-3719.	Elnady, H. G., Abdallah, N. A., Sayed, S. K., Kholoussi, N. M., Morsy, T. H. N., Elzanaty, G. F., & Fawzy, R.	2018	Serum Glial Fibrillary Acidic Protein and Cranial Computed Tomography in Neonates with Hypoxic Ischemic Encephalopathy.	Bioscience Research, 15(4), 3705-3719.	2218-3973	Hypoxic-ischemic encephalopathy (HIE) is a serious birth complication, while numerous potential biomarkers of the brain damage can exist but Glial Fibrillary Acidic Protein (GFAP) hold a significant promise in this group, as it is a key protein in astrocytes that its expression is induced by brain damage, CT show characteristic patterns of brain injury which correlate with the level of brain matu…	Original paper	English	Human	Biochemical
Ennen, C. S., Huisman, T. A., Savage, W. J., Northington, F. J., Jennings, J. M., Everett, A. D., & Graham, E. M. (2011). Glial fibrillary acidic protein as a biomarker for neonatal hypoxic-ischemic encephalopathy treated with whole-body cooling. Fonte Am J Obstet Gynecol, 205(3), 251.e251-257. doi:10.1016/j.ajog.2011.06.025	Ennen, C. S., Huisman, T. A., Savage, W. J., Northington, F. J., Jennings, J. M., Everett, A. D., & Graham, E. M.	2011	Glial fibrillary acidic protein as a biomarker for neonatal hypoxic-ischemic encephalopathy treated with whole-body cooling.	Am J Obstet Gynecol, 205(3), 251.e251-257.	10.1016/j.ajog.2011.06.025	Objective Glial fibrillary acidic protein (GFAP) is specific to astrocytes in the central nervous system. We hypothesized that serum GFAP would be increased in neonates with hypoxic-ischemic encephalopathy (HIE) treated with whole-body cooling. Study Design We measured GFAP at birth and daily for up to 7 days for neonates in the intensive care unit. We compared neonates with HIE treated with whol…	Original paper	English	Human	Biochemical
Gunn, A. J., & Thoresen, M. (2019). Chapter 10 - Neonatal encephalopathy and hypoxic–ischemic encephalopathy.Fonte In L. S. de Vries & H. C. Glass (Eds.), Handb Clin Neurol (Vol. 162, pp. 217-237): Elsevier.	Gunn, A. J., & Thoresen, M.	2019	Chapter 10 - Neonatal encephalopathy and hypoxic–ischemic encephalopathy	Handb Clin Neurol (Vol. 162, pp. 217-237): Elsevier	10.1016/B978-0-444-64029-1.00010-2	Acute hypoxic–ischemic encephalopathy around the time of birth remains a major cause of death and life-long disability. The key insight that led to the modern revival of studies of neuroprotection was that, after profound asphyxia, many brain cells show initial recovery from the insult during a short “latent” phase, typically lasting approximately 6h, only to die hours to days later after a “seco…	Book Chapter	English	Human	Treatment
du Plessis, A. J. (2012). Chapter 16 - Hemodynamics and Brain Injury in the Preterm Neonate.Fonte In C. S. Kleinman & I. Seri (Eds.), Hemodynamics and Cardiology: Neonatology Questions and Controversies (Second Edition) (pp. 321-339). Philadelphia: W.B. Saunders.	du Plessis, A. J.	2012	Chapter 16 - Hemodynamics and Brain Injury in the Preterm Neonate	Hemodynamics and Cardiology: Neonatology Questions and Controversies (Second Edition) (pp. 321-339). Philadelphia	10.1016/B978-1-4377-2763-0.00016-0	No abstract available	Book Chapter	English	Undefined	Non-biochemical
Bastar, J., Spampanato, J. G., Kadam, S. D., Zayachkivsky, A., Ekstrand, J., Staley, K. J., & Dudek, F. E. (2017). Chapter 48 - Perinatal Hypoxic-Ischemic Encephalopathy: A Model of Stroke-Induced Pediatric Epilepsy.Fonte In A. Pitkänen, P. S. Buckmaster, A. S. Galanopoulou, & S. L. Moshé (Eds.), Models of Seizures and Epilepsy (Second Edition) (pp. 713-725): Academic Press.	Bastar, J., Spampanato, J. G., Kadam, S. D., Zayachkivsky, A., Ekstrand, J., Staley, K. J., & Dudek, F. E.	2017	Chapter 48 - Perinatal Hypoxic-Ischemic Encephalopathy: A Model of Stroke-Induced Pediatric Epilepsy	Models of Seizures and Epilepsy (Second Edition) (pp. 713-725): Academic Press.	10.1016/B978-0-12-804066-9.00049-3	Perinatal hypoxia-ischemia (PHI) in rodents (i.e., the Rice-Vannucci model) is associated with acute seizures, and can lead to a characteristic “watershed” pattern of neuronal injury. In immature rats at postnatal day 7 (P7), PHI or hypoxia alone (Ha) leads acutely to two distinct patterns of “early” electrographic seizures (i.e., maximal power in the alpha and delta bands). Long-term, continuous…	Book Chapter	English	Rodent (Rat)	Non-biochemical
Kasdorf, E., & Perlman, J. M. (2019). Chapter 5 - General Supportive Management of the Term Infant With Neonatal Encephalopathy Following Intrapartum Hypoxia-Ischemia.Fonte In J. M. Perlman & M. R. Cilio (Eds.), Neurology (Third Edition) (pp. 77-91). Philadelphia: Content Repository Only!	Kasdorf, E., & Perlman, J. M.	2019	Chapter 5 - General Supportive Management of the Term Infant With Neonatal Encephalopathy Following Intrapartum Hypoxia-Ischemia	Neurology (Third Edition) (pp. 77-91)	10.1016/B978-0-323-54392-7.00005-4	Hypoxic-ischemic encephalopathy (HIE) is an infrequent event with a potentially neurologically devastating outcome. Severe and prolonged interruption of placental blood flow will ultimately lead to asphyxia, the biochemical process characterized by worsening hypoxia, hypercarbia, and acidosis. During asphyxia, not only the brain but also many other vital organs are at risk for injury. For this re…	Book Chapter	English	Human	Treatment
Fink, E. L., Clark, R. S. B., & Kochanek, P. M. (2011). Chapter 62 - Hypoxic-Ischemic Encephalopathy: Pathobiology and Therapy of the Post-Resuscitation Syndrome in Children.Fonte In B. P. Fuhrman & J. J. Zimmerman (Eds.), Pediatric Critical Care (Fourth Edition) (pp. 871-892). Saint Louis: Mosby.	Fink, E. L., Clark, R. S. B., & Kochanek, P. M.	2011	Chapter 62 - Hypoxic-Ischemic Encephalopathy: Pathobiology and Therapy of the Post-Resuscitation Syndrome in Children	Pediatric Critical Care (Fourth Edition) (pp. 871-892). Saint Louis: Mosby	10.1016/B978-0-323-07307-3.10062-X	Cardiac arrest in adult patients differs from cardiac arrest in pediatric patients in at least two important aspects: (1) cardiac arrest in pediatric patients is predominantly from asphyxial arrest, in contrast to adult patients, where it is predominantly from ventricular dysrhythmias, and (2) developmental differences exist between pediatric and adult patients including, ongoing synaptogenesis, …	Book Chapter	English	Human	Treatment
Mulkey, S. B., & du Plessis, A. J. (2019). Chapter 7 - The Immature Autonomic Nervous System, Hemodynamic Regulation, and Brain Injury in the Preterm Neonate.Fonte In I. Seri & M. Kluckow (Eds.), Hemodynamics and Cardiology (Third Edition) (pp. 111-127). Philadelphia: Content Repository Only!	Mulkey, S. B., & du Plessis, A. J.	2019	Chapter 7 - The Immature Autonomic Nervous System, Hemodynamic Regulation, and Brain Injury in the Preterm Neonate	Hemodynamics and Cardiology (Third Edition) (pp. 111-127). Philadelphia	10.1016/B978-0-323-53366-9.00007-7	Regulation of brain perfusion and oxygen/substrate delivery is, broadly speaking, dependent upon two partially overlapping systems. These are cardiovascular-respiratory regulation by the brainstem autonomic nervous system (ANS) centers and intrinsic cerebral autoregulatory systems (with minor contribution from the ANS). The period of transition from the relatively protected and supported intraute…	Book Chapter	English	Human	Non-biochemical
Baserga, M. (2019). Chapter 8 - How Near Are We to Using Darbepoetin or Erythropoietin as Neuroprotective Agents for Perinatal Hypoxic-Ischemic Encephalopathy?Fonte In R. K. Ohls, A. Maheshwari, & R. D. Christensen (Eds.), Hematology, Immunology and Genetics (Third Edition) (pp. 87-101). Philadelphia: Content Repository Only!	Baserga, M.	2019	Chapter 8 - How Near Are We to Using Darbepoetin or Erythropoietin as Neuroprotective Agents for Perinatal Hypoxic-Ischemic Encephalopathy	Hematology, Immunology and Genetics (Third Edition) (pp. 87-101). Philadelphia	978-0-323-54400-9	Therapeutic hypothermia initiated within 6 hours of life has become standard of care for infants with neonatal encephalopathy (NE) presumably from hypoxia-ischemia, yet up to half of treated infants in clinical trials either die or have moderate to severe neurologic disabilities, including long-term cognitive and motor dysfunction. No additional therapies have yet proved efficacious in further re…	Book Chapter	English	Human	Treatment
Neubauer, V., Sonntag, D., & Keller, M. (2008). Characterization of an animal model of neonatal hypoxic–ischemic brain injury by targeted quantitative metabolomics. Fonte Early Hum Dev, 84, S55-S56. doi:https://doi.org/10.1016/j.earlhumdev.2008.09.141	Neubauer, V., Sonntag, D., & Keller, M.	2008	Characterization of an animal model of neonatal hypoxic–ischemic brain injury by targeted quantitative metabolomics.	Early Hum Dev, 84, S55-S56.	10.1016/j.earlhumdev.2008.09.141	Current research to develop neuroprotective strategies in perinatal brain injury is performed by the use of animal models. Key contributors to brain injury are HI and inflammation leading to neuronal necrosis and apoptosis. These processes are initiated by metabolites of e.g. the eicosanoid pathway and excitotoxic neurotransmitters, but also by specific lipid signaling molecules. Current analytic…	Conference abstract	English	Rodent (Rat)	Biochemical
Pimentel, V. C., Pinheiro, F. V., De Bona, K. S., Maldonado, P. A., da Silva, C. R., de Oliveira, S. M., . . . Moretto, M. B. (2011). Hypoxic–ischemic brain injury stimulates inflammatory response and enzymatic activities in the hippocampus of neonatal rats. Fonte Brain Res, 1388, 134-140. doi:https://doi.org/10.1016/j.brainres.2011.01.108	Pimentel, V. C., Pinheiro, F. V., De Bona, K. S., Maldonado, P. A., da Silva, C. R., de Oliveira, S. M., . . . Moretto, M. B.	2011	Hypoxic–ischemic brain injury stimulates inflammatory response and enzymatic activities in the hippocampus of neonatal rats.	Brain Res, 1388, 134-140.	10.1016/j.brainres.2011.01.108	Brain damage from neonatal hypoxia–ischemia (HI) plays a major role in neonatal mortality and morbidity. Using the Rice-Vannucci model of HI in rats, we verified that 8days after HI injury, adenosine deaminase (ADA), N-acetyl-glucosaminidase (NAG) and myeloperoxidase (MPO) activities increased in the left hemisphere hippocampus (HI group); however, the activity of 5′-nucleotidase (5′NT) remained …	Original paper	English	Rodent (Rat)	Biochemical
Greggio, S., de Paula, S., de Oliveira, I. M., Trindade, C., Rosa, R. M., Henriques, J. A. P., & DaCosta, J. C. (2011). NAP prevents acute cerebral oxidative stress and protects against long-term brain injury and cognitive impairment in a model of neonatal hypoxia–ischemia. Fonte Neurobiol Dis, 44(1), 152-159. doi:https://doi.org/10.1016/j.nbd.2011.06.018	Greggio, S., de Paula, S., de Oliveira, I. M., Trindade, C., Rosa, R. M., Henriques, J. A. P., & DaCosta, J. C.	2011	NAP prevents acute cerebral oxidative stress and protects against long-term brain injury and cognitive impairment in a model of neonatal hypoxia–ischemia.	Neurobiol Dis, 44(1), 152-159.	10.1016/j.nbd.2011.06.018	Hypoxia–ischemia (HI) is a common cause of neonatal brain damage with lifelong morbidities in which current therapies are limited. In this study, we investigated the effect of neuropeptide NAP (NAPVSIPQ) on early cerebral oxidative stress, long-term neurological function and brain injury after neonatal HI. Seven-day-old rat pups were subjected to an HI model by applying a unilateral carotid arter…	Original paper	English	Rodent (Rat)	Biochemical
Furukawa, A., Kawamoto, Y., Chiba, Y., Takei, S., Hasegawa-Ishii, S., Kawamura, N., . . . Shimada, A. (2011). Proteomic identification of hippocampal proteins vulnerable to oxidative stress in excitotoxin-induced acute neuronal injury. Fonte Neurobiol Dis, 43(3), 706-714. doi:10.1016/j.nbd.2011.05.024	Furukawa, A., Kawamoto, Y., Chiba, Y., Takei, S., Hasegawa-Ishii, S., Kawamura, N., . . . Shimada, A.	2011	Proteomic identification of hippocampal proteins vulnerable to oxidative stress in excitotoxin-induced acute neuronal injury.	Neurobiol Dis, 43(3), 706-714.	10.1016/j.nbd.2011.05.024	Excitotoxicity is involved in seizure-induced acute neuronal death, hypoxic-ischemic encephalopathy, and chronic neurodegenerative conditions such as Alzheimer's disease. Although oxidative stress has been implicated in excitotoxicity, the target proteins of oxidative damage during the course of excitotoxic cell death are still unclear. In the present study, we performed 2D-oxyblot analysis and m…	Original paper	English	Rodent (Rat)	Biochemical
Ezgu, F. S., Atalay, Y., Gucuyener, K., Tunc, S., Koc, E., Ergenekon, E., & Tiras, U. (2002). Neuron-specific enolase levels and neuroimaging in asphyxiated term newborns. Fonte J Child Neurol, 17(11), 824-829. doi:10.1177/08830738020170111301	Ezgu, F. S., Atalay, Y., Gucuyener, K., Tunc, S., Koc, E., Ergenekon, E., & Tiras, U.	2002	Neuron-specific enolase levels and neuroimaging in asphyxiated term newborns.	J Child Neurol, 17(11), 824-829.	10.1177/08830738020170111301	The study was designed to investigate the cerebrospinal fluid and serum levels of neuron-specific enolase, along with cranial ultrasonography, magnetic resonance imaging (MRI), and electroencephalography (EEG), for predicting the clinical state and neurologic outcome of 26 asphyxiated term newborns. The babies were graded according to the Sarnat and Sarnat classification. Cerebrospinal fluid neur…	Original paper	English	Human	Biochemical
Fancy, S. P., Harrington, E. P., Baranzini, S. E., Silbereis, J. C., Shiow, L. R., Yuen, T. J., . . . Rowitch, D. H. (2014). Parallel states of pathological Wnt signaling in neonatal brain injury and colon cancer. Fonte Nat Neurosci, 17(4), 506-512. doi:10.1038/nn.3676	Fancy, S. P., Harrington, E. P., Baranzini, S. E., Silbereis, J. C., Shiow, L. R., Yuen, T. J., . . . Rowitch, D. H.	2014	Parallel states of pathological Wnt signaling in neonatal brain injury and colon cancer.	Nat Neurosci, 17(4), 506-512.	10.1038/nn.3676	In colon cancer, mutation of the Wnt repressor APC (encoding adenomatous polyposis coli) leads to a state of aberrant and unrestricted high-activity signaling. However, the relevance of high Wnt tone in non-genetic human disease is unknown. Here we demonstrate that distinct functional states of Wnt activity determine oligodendrocyte precursor cell (OPC) differentiation and myelination. Mouse OPCs…	Original paper	English	Human	Biochemical
Byard, R. W., Summersides, G., & Thompson, A. (2011). Confluent muscle pallor: a macroscopic marker of cocaine-induced rhabdomyolysis. Fonte Forensic Sci Med Pathol, 7(4), 364-366. doi:10.1007/s12024-011-9229-6	Byard, R. W., Summersides, G., & Thompson, A.	2011	Confluent muscle pallor: a macroscopic marker of cocaine-induced rhabdomyolysis.	Forensic Sci Med Pathol, 7(4), 364-366.	10.1007/s12024-011-9229-6	A 39-year-old man presenting with acute delirium is reported who suffered an unexpected cardiac arrest shortly after being sedated. Death followed 2 days later from hypoxic-ischemic encephalopathy. At autopsy, marked pallor and edema of his left sternomastoid muscle was observed which was shown on microscopy to be due to confluent coagulative necrosis. Myoglobin casts in his renal tubules corresp…	Case report	English	Human	Undefined
Vijlbrief, D. C., Benders, M. J., Kemperman, H., van Bel, F., & de Vries, W. B. (2012). Cardiac biomarkers as indicators of hemodynamic adaptation during postasphyxial hypothermia treatment. Fonte Neonatology, 102(4), 243-248. doi:10.1159/000339117	Vijlbrief, D. C., Benders, M. J., Kemperman, H., van Bel, F., & de Vries, W. B.	2012	Cardiac biomarkers as indicators of hemodynamic adaptation during postasphyxial hypothermia treatment.	Neonatology, 102(4), 243-248.	10.1159/000339117	BACKGROUND: Little is known about the effects of hypothermia on the cardiovascular system in term newborns with neonatal encephalopathy. OBJECTIVES: To evaluate whether mild hypothermia for neonatal encephalopathy is cardioprotective as indicated by the cardiac biomarkers cardiac troponin I (cTnI) and B-type natriuretic peptide (BNP). METHODS: This was an observational cohort study of infants tre…	Original paper	English	Human	Association to other diaseases
Florio, P., Luisi, S., Moataza, B., Torricelli, M., Iman, I., Hala, M., . . . Gazzolo, D. (2007). High urinary concentrations of activin A in asphyxiated full-term newborns with moderate or severe hypoxic ischemic encephalopathy. Fonte Clin Chem, 53(3), 520-522. doi:10.1373/clinchem.2005.062604	Florio, P., Luisi, S., Moataza, B., Torricelli, M., Iman, I., Hala, M., . . . Gazzolo, D.	2007	High urinary concentrations of activin A in asphyxiated full-term newborns with moderate or severe hypoxic ischemic encephalopathy.	Clin Chem, 53(3), 520-522.	10.1373/clinchem.2005.062604	BACKGROUND: Hypoxic ischemic encephalopathy (HIE) is a major cause of permanent neurological disabilities in full-term newborns. We measured activin A in urine collected immediately after birth in asphyxiated full-term newborns, and assessed the ability of the measurements to predict the occurrence of perinatal encephalopathy. METHODS: We studied 30 infants with perinatal asphyxia and 30 healthy …	Original paper	English	Human	Biochemical
Fredly, S., Nygaard, C. S., Skranes, J. H., Stiris, T., & Fugelseth, D. (2016). Cooling Effect on Skin Microcirculation in Asphyxiated Newborn Infants with Increased C-Reactive Protein. Fonte Neonatology, 110(4), 270-276. doi:10.1159/000446763	Fredly, S., Nygaard, C. S., Skranes, J. H., Stiris, T., & Fugelseth, D.	2016	Cooling Effect on Skin Microcirculation in Asphyxiated Newborn Infants with Increased C-Reactive Protein.	Neonatology, 110(4), 270-276.	10.1159/000446763	BACKGROUND: Therapeutic hypothermia is presumed to suppress inflammatory processes after perinatal asphyxia. In a previous study of neonatal hypoxic-ischemic encephalopathy (HIE) we found altered skin microcirculation in about a third of the infants after rewarming. We speculated whether this could be linked to increased inflammatory responses, such as high C-reactive protein (CRP). The present s…	Original paper	English	Human	Biochemical
Shankaran, S., Laptook, A. R., Tyson, J. E., Ehrenkranz, R. A., Bann, C. M., Das, A., . . . Walsh, M. C. (2012). Evolution of Encephalopathy during Whole Body Hypothermia for Neonatal Hypoxic-Ischemic Encephalopathy. Fonte J Pediatr, 160(4), 567-572.e563. doi:https://doi.org/10.1016/j.jpeds.2011.09.018	Shankaran, S., Laptook, A. R., Tyson, J. E., Ehrenkranz, R. A., Bann, C. M., Das, A., . . . Walsh, M. C.	2012	Evolution of Encephalopathy during Whole Body Hypothermia for Neonatal Hypoxic-Ischemic Encephalopathy.	J Pediatr, 160(4), 567-572.e563.	10.1016/j.jpeds.2011.09.018	Objective To examine the predictive ability of stage of hypoxic-ischemic encephalopathy (HIE) for death or moderate/severe disability at 18 months among neonates undergoing hypothermia. Study design Stage of encephalopathy was evaluated at <6 hours of age, during study intervention, and at discharge among 204 participants in the National Institute of Child Health and Human Development Neonatal Re…	Original paper	English	Human	Non-biochemical
Julkunen, M. K., Uotila, J., Eriksson, K., Janas, M., Luukkaala, T., & Tammela, O. (2012). Obstetric parameters and Doppler findings in cerebral circulation as predictors of 1 year neurodevelopmental outcome in asphyxiated infants. Fonte J Perinatol, 32(8), 631-638. doi:10.1038/jp.2011.151	Julkunen, M. K., Uotila, J., Eriksson, K., Janas, M., Luukkaala, T., & Tammela, O.	2012	Obstetric parameters and Doppler findings in cerebral circulation as predictors of 1 year neurodevelopmental outcome in asphyxiated infants.	J Perinatol, 32(8), 631-638.	10.1038/jp.2011.151	OBJECTIVE: To establish the association of cardiotocography (CTG) and other obstetric parameters with pulsed Doppler findings in cerebral arteries during the first day of life, and to compare the cerebral artery Doppler with other determinants of asphyxia in predicting 1-year neurological outcome in asphyxiated full-term infants. STUDY DESIGN: Cerebral blood flow velocity (CBFV) were measured fro…	Original paper	English	Human	Non-biochemical
Tusor, N., Wusthoff, C., Smee, N., Merchant, N., Arichi, T., Allsop, J. M., . . . Counsell, S. J. (2012). Prediction of neurodevelopmental outcome after hypoxic-ischemic encephalopathy treated with hypothermia by diffusion tensor imaging analyzed using tract-based spatial statistics. Fonte Pediatr Res, 72(1), 63-69. doi:10.1038/pr.2012.40	Tusor, N., Wusthoff, C., Smee, N., Merchant, N., Arichi, T., Allsop, J. M., . . . Counsell, S. J.	2012	Prediction of neurodevelopmental outcome after hypoxic-ischemic encephalopathy treated with hypothermia by diffusion tensor imaging analyzed using tract-based spatial statistics.	Pediatr Res, 72(1), 63-69.	10.1038/pr.2012.40	INTRODUCTION: Objective biomarkers are needed to assess neuroprotective therapies after perinatal hypoxic ischemic encephalopathy (HIE). We tested the hypothesis that, in infants who underwent therapeutic hypothermia after perinatal HIE, neurodevelopmenta I performance was predicted by fractional anisotropy (FA) values in the white matter (WM) on early diffusion tensor imaging (DTI) as assessed b…	Original paper	English	Human	Non-biochemical
Wachtel, E. V., & Hendricks-Muñoz, K. D. (2011). Current Management of the Infant Who Presents with Neonatal Encephalopathy. Fonte Current Problems in Pediatric and Adolescent Health Care, 41(5), 132-153. doi:https://doi.org/10.1016/j.cppeds.2010.12.002	Wachtel, E. V., & Hendricks-Muñoz, K. D.	2011	Current Management of the Infant Who Presents with Neonatal Encephalopathy.	Current Problems in Pediatric and Adolescent Health Care, 41(5), 132-153.	10.1016/j.cppeds.2010.12.002	Neonatal encephalopathy after perinatal hypoxic-ischemic insult is a major contributor to global child mortality and morbidity. Brain injury in term infants in response to hypoxic-ischemic insult is a complex process evolving over hours to days, which provides a unique window of opportunity for neuroprotective treatment interventions. Advances in neuroimaging, brain monitoring techniques, and tis…	Review	English	Human	Treatment
Garcia-Alix, A., Cabanas, F., Pellicer, A., Hernanz, A., Stiris, T. A., & Quero, J. (1994). Neuron-specific enolase and myelin basic protein: relationship of cerebrospinal fluid concentrations to the neurologic condition of asphyxiated full-term infants. Fonte Pediatrics, 93(2), 234-240.	Garcia-Alix, A., Cabanas, F., Pellicer, A., Hernanz, A., Stiris, T. A., & Quero, J.	1994	Neuron-specific enolase and myelin basic protein: relationship of cerebrospinal fluid concentrations to the neurologic condition of asphyxiated full-term infants.	Pediatrics, 93(2), 234-240.	7510064	OBJECTIVE: We questioned whether neuron-specific enolase (NSE) and myelin basic protein (MBP) concentrations in cerebrospinal fluid (CSF) in the first 72 hours of life are correlated with the neurologic condition of asphyxiated full-term infants in the neonatal period and at 1 year of age. PATIENTS AND METHODS: Sixty-nine asphyxiated infants were studied with serial neurologic examination, crania…	Original paper	English	Human	Biochemical
Filippi, L., Catarzi, S., Padrini, L., Fiorini, P., la Marca, G., Guerrini, R., & Donzelli, G. P. (2012). Strategies for reducing the incidence of skin complications in newborns treated with whole-body hypothermia. Fonte J Matern Fetal Neonatal Med, 25(10), 2115-2121. doi:10.3109/14767058.2012.683898	Filippi, L., Catarzi, S., Padrini, L., Fiorini, P., la Marca, G., Guerrini, R., & Donzelli, G. P.	2012	Strategies for reducing the incidence of skin complications in newborns treated with whole-body hypothermia.	J Matern Fetal Neonatal Med, 25(10), 2115-2121.	10.3109/14767058.2012.683898	OBJECTIVE: To present the results of a strategy designed to reduce the incidence of skin complications in newborns with hypoxic-ischemic encephalopathy treated with moderate whole-body hypothermia. DESIGN: Retrospective study. SETTING: Neonatal Intensive Care Unit (NICU). PATIENTS: Thirty-nine neonates cooled in the considered period. INTERVENTION: Starting from January 2008, for neonates treated…	Original paper	English	Human	Association to other diaseases
Gazzolo, D., Marinoni, E., Di Iorio, R., Bruschettini, M., Kornacka, M., Lituania, M., . . . Michetti, F. (2004). Urinary S100B protein measurements: A tool for the early identification of hypoxic-ischemic encephalopathy in asphyxiated full-term infants. Fonte Crit Care Med, 32(1), 131-136. doi:10.1097/01.ccm.0000104116.91462.cd	Gazzolo, D., Marinoni, E., Di Iorio, R., Bruschettini, M., Kornacka, M., Lituania, M., . . . Michetti, F.	2004	Urinary S100B protein measurements: A tool for the early identification of hypoxic-ischemic encephalopathy in asphyxiated full-term infants.	Crit Care Med, 32(1), 131-136.	10.1097/01.ccm.0000104116.91462.cd	OBJECTIVE: Hypoxic-ischemic encephalopathy (HIE) is one of the major causes of perinatal mortality and morbidity. To date, there are no reliable methods to detect which infants will develop brain damage after asphyxia insult. DESIGN AND SETTING: Prospective study conducted in three tertiary departments of neonatology from December 1999 to July 2002. PARTICIPANTS: A total of 44 infants with perina…	Original paper	English	Human	Biochemical
Groenendaal, F., Vles, J., Lammers, H., De Vente, J., Smit, D., & Nikkels, P. G. (2008). Nitrotyrosine in human neonatal spinal cord after perinatal asphyxia. Fonte Neonatology, 93(1), 1-6. doi:10.1159/000106432	Groenendaal, F., Vles, J., Lammers, H., De Vente, J., Smit, D., & Nikkels, P. G.	2008	Nitrotyrosine in human neonatal spinal cord after perinatal asphyxia.	Neonatology, 93(1), 1-6.	10.1159/000106432	BACKGROUND: Spinal cord injury has been reported after perinatal asphyxia in full-term neonates. OBJECTIVES: To examine the role of excessive nitric oxide production in perinatal spinal cord injury. SUBJECTS AND METHODS: Tissue samples of 18 full-term neonates who died of hypoxic-ischemic encephalopathy were analyzed for the presence of nitrotyrosine (NT). RESULTS: NT was demonstrated in 5 of the…	Original paper	English	Human	Biochemical
Pschirrer, E. R., & Yeomans, E. R. (2000). Does asphyxia cause cerebral palsy? Fonte Semin Perinatol, 24(3), 215-220. doi:10.1053/sper.2000.7080	Pschirrer, E. R., & Yeomans, E. R.	2000	Does asphyxia cause cerebral palsy?	Semin Perinatol, 24(3), 215-220.	10.1053/sper.2000.7080	The incidence of cerebral palsy is 1 per 1,000, whereas the proportion caused by perinatal asphyxia is only 8% to 10%. The purpose of this article is to review the relationship between asphyxia and cerebral palsy. Only a minority of cases, those involving severe pathological fetal academia, are consistently associated with neonatal encephalopathy and an increased risk of cerebral palsy.	Review	English	Human	Undefined
Gonzalez, F. F., & Miller, S. P. (2006). Does perinatal asphyxia impair cognitive function without cerebral palsy? Fonte Arch Dis Child Fetal Neonatal Ed, 91(6), F454-459. doi:10.1136/adc.2005.092445	Gonzalez, F. F., & Miller, S. P.	2006	Does perinatal asphyxia impair cognitive function without cerebral palsy?	Arch Dis Child Fetal Neonatal Ed, 91(6), F454-459.	10.1136/adc.2005.092445	Some studies on neurodevelopmental outcomes after neonatal encephalopathy have suggested that cognitive deficits do not occur in the absence of cerebral palsy. It is increasingly apparent that childhood survivors of overt neonatal encephalopathy may have cognitive impairments, even in the absence of functional motor deficits. The risk of cognitive deficits is related to the severity of neonatal e…	Review	English	Human	Undefined
Guthe, H. J. T., Nedrebo, T., Damas, J. K., Wiig, H., & Berg, A. (2018). Transcapillary fluid flux and inflammatory response during neonatal therapeutic hypothermia: an open, longitudinal, observational study. Fonte BMC Pediatr, 18(1), 82. doi:10.1186/s12887-018-1020-3	Guthe, H. J. T., Nedrebo, T., Damas, J. K., Wiig, H., & Berg, A.	2018	Transcapillary fluid flux and inflammatory response during neonatal therapeutic hypothermia: an open, longitudinal, observational study.	BMC Pediatr, 18(1), 82.	10.1186/s12887-018-1020-3	BACKGROUND: Therapeutic hypothermia is neuroprotective in asphyxiated neonates by counteracting mechanisms contributing to brain injury. Although an initial increased permeability is part of an inflammatory reaction and thereby a natural healing process, an excessive endothelial permeability with edema formation may result in impaired hemodynamics. Reduced permeability may, however, benefit heali…	Original paper	English	Human	Biochemical
Pinto, P. S., Tekes, A., Singhi, S., Northington, F. J., Parkinson, C., & Huisman, T. A. (2012). White-gray matter echogenicity ratio and resistive index: sonographic bedside markers of cerebral hypoxic-ischemic injury/edema? Fonte J Perinatol, 32(6), 448-453. doi:10.1038/jp.2011.121	Pinto, P. S., Tekes, A., Singhi, S., Northington, F. J., Parkinson, C., & Huisman, T. A.	2012	White-gray matter echogenicity ratio and resistive index: sonographic bedside markers of cerebral hypoxic-ischemic injury/edema?	J Perinatol, 32(6), 448-453.	10.1038/jp.2011.121	OBJECTIVE: Head ultrasonography (HUS) is a reliable and easy to perform bedside imaging technique that can give valuable information about degree of brain injury/edema after perinatal asphyxia in term neonates. The goals of our study were to determine whether semiquantitative markers such as standardized white matter/gray matter (WM/GM) echogenicity ratio and resistive index (RI) value measured b…	Original paper	English	Human	Non-biochemical
Alderliesten, T., Nikkels, P. G., Benders, M. J., de Vries, L. S., & Groenendaal, F. (2013). Antemortem cranial MRI compared with postmortem histopathologic examination of the brain in term infants with neonatal encephalopathy following perinatal asphyxia. Fonte Arch Dis Child Fetal Neonatal Ed, 98(4), F304-309. doi:10.1136/archdischild-2012-301768	Alderliesten, T., Nikkels, P. G., Benders, M. J., de Vries, L. S., & Groenendaal, F.	2013	Antemortem cranial MRI compared with postmortem histopathologic examination of the brain in term infants with neonatal encephalopathy following perinatal asphyxia.	Arch Dis Child Fetal Neonatal Ed, 98(4), F304-309.	10.1136/archdischild-2012-301768	AIM: To compare antemortem cranial MRI with postmortem histopathological examination of the brain in full-term infants with neonatal encephalopathy following perinatal asphyxia. PATIENTS AND METHODS: In this retrospective observational cohort study, 23 infants with neonatal encephalopathy who subsequently died, were analysed. Infants underwent antemortem cranial MRI and postmortem histopathologic…	Original paper	English	Human	Non-biochemical
Haiju, Z., Suyuan, H., Xiufang, F., Lu, Y., & Sun, R. (2008). The combined detection of umbilical cord nucleated red blood cells and lactate: early prediction of neonatal hypoxic ischemic encephalopathy. Fonte J Perinat Med, 36(3), 240-247. doi:10.1515/jpm.2008.035	Haiju, Z., Suyuan, H., Xiufang, F., Lu, Y., & Sun, R.	2008	The combined detection of umbilical cord nucleated red blood cells and lactate: early prediction of neonatal hypoxic ischemic encephalopathy.	J Perinat Med, 36(3), 240-247.	10.1515/jpm.2008.035	OBJECTIVE: To establish a simple and quick method that could be used to predict the occurrence of hypoxic ischemic encephalopathy (HIE) as early as possible by investigating the variations of nucleated red blood cells per 100 white blood cell (NRBC/100 WBC) counts and lactate levels in cord blood. METHODS: In 46 cases of acute fetal distress (AFD) and 54 cases of chronic fetal distress (CFD) neon…	Original paper	English	Human	Biochemical
Hernandez-Jimenez, M., Sacristan, S., Morales, C., Garcia-Villanueva, M., Garcia-Fernandez, E., Alcazar, A., . . . Martin, M. E. (2014). Apoptosis-related proteins are potential markers of neonatal hypoxic-ischemic encephalopathy (HIE) injury. Fonte Neurosci Lett, 558, 143-148. doi:10.1016/j.neulet.2013.11.019	Hernandez-Jimenez, M., Sacristan, S., Morales, C., Garcia-Villanueva, M., Garcia-Fernandez, E., Alcazar, A., . . . Martin, M. E.	2014	Apoptosis-related proteins are potential markers of neonatal hypoxic-ischemic encephalopathy (HIE) injury.	Neurosci Lett, 558, 143-148.	10.1016/j.neulet.2013.11.019	Neonatal hypoxic–ischemic encephalopathy (HIE) causes high mortality and long-term morbidity rates. The magnitude of the neuronal damage depends on the duration and severity of the initial insult combined with the deleterious effects of reperfusion and apoptosis. Currently, a diagnosis of HIE is based largely on the neurological and histological findings. Therefore, the aim of this study was to i…	Original paper	English	Human	Biochemical
Wang, Y., Gu, J., Feng, X., Wang, H., Tao, Y., & Wang, J. (2013). Effects of Nogo-A receptor antagonist on the regulation of the Wnt signaling pathway and neural cell proliferation in newborn rats with hypoxic ischemic encephalopathy. Fonte Mol Med Rep, 8(3), 883-886. doi:10.3892/mmr.2013.1579	Wang, Y., Gu, J., Feng, X., Wang, H., Tao, Y., & Wang, J.	2013	Effects of Nogo-A receptor antagonist on the regulation of the Wnt signaling pathway and neural cell proliferation in newborn rats with hypoxic ischemic encephalopathy.	Mol Med Rep, 8(3), 883-886.	10.3892/mmr.2013.1579	Hypoxic ischemic encephalopathy is a serious condition due to inadequate oxygen supply to the brain. Regeneration of neural cells is a critical process for repairing the damaged brain. Nogo has been identified as an inhibitor of neurite outgrowth that is specific to the brain. In the present study, the Nogo-A receptor (NgR) antagonist NEP1-40 was used to study the effects of inhibition of NgR on …	Original paper	English	Rodent (Rat)	Biochemical
Frymoyer, A., Lee, S., Bonifacio, S. L., Meng, L., Lucas, S. S., Guglielmo, B. J., . . . Verotta, D. (2013). Every 36-h gentamicin dosing in neonates with hypoxic-ischemic encephalopathy receiving hypothermia. Fonte Journal of Perinatology, 33(10), 778-782. doi:10.1038/jp.2013.59	Frymoyer, A., Lee, S., Bonifacio, S. L., Meng, L., Lucas, S. S., Guglielmo, B. J., . . . Verotta, D.	2013	Every 36-h gentamicin dosing in neonates with hypoxic-ischemic encephalopathy receiving hypothermia.	Journal of Perinatology, 33(10), 778-782.	10.1038/jp.2013.59	OBJECTIVE: To examine the impact of a change in the empiric gentamicin dose from 5mg kg(-1) every 24 h (Q24 h period) to 5mg kg every 36 h (Q36 h period) on target drug concentration achievement in neonates with hypoxic ischemic encephalopathy (HIE) receiving therapeutic hypothermia. STUDY DESIGN: Gentamicin drug concentrations in neonates with HIE receiving therapeutic hypothermia were examined …	Original paper	English	Human	Treatment
Huang, C. C., Wang, S. T., Chang, Y. C., Lin, K. P., & Wu, P. L. (1999). Measurement of the urinary lactate:creatinine ratio for the early identification of newborn infants at risk for hypoxic-ischemic encephalopathy. Fonte N Engl J Med, 341(5), 328-335. doi:10.1056/nejm199907293410504	Huang, C. C., Wang, S. T., Chang, Y. C., Lin, K. P., & Wu, P. L.	1999	Measurement of the urinary lactate:creatinine ratio for the early identification of newborn infants at risk for hypoxic-ischemic encephalopathy.	N Engl J Med, 341(5), 328-335.	10.1056/nejm199907293410504	BACKGROUND: Newborn infants with perinatal asphyxia are prone to the development of hypoxic-ischemic encephalopathy. There are no reliable methods for identifying infants at risk for this disorder. METHODS: We measured the ratio of lactate to creatinine in urine by proton nuclear magnetic resonance spectroscopy within 6 hours and again 48 to 72 hours after birth in 58 normal infants and 40 infant…	Original paper	English	Human	Biochemical
Fang, C. Z., Yang, Y. J., Wang, Q. H., Yao, Y., Zhang, X. Y., & He, X. H. (2013). Intraventricular injection of human dental pulp stem cells improves hypoxic-ischemic brain damage in neonatal rats. Fonte PLoS One, 8(6), e66748. doi:10.1371/journal.pone.0066748	Fang, C. Z., Yang, Y. J., Wang, Q. H., Yao, Y., Zhang, X. Y., & He, X. H.	2013	Intraventricular injection of human dental pulp stem cells improves hypoxic-ischemic brain damage in neonatal rats.	PLoS One, 8(6), e66748.	10.1371/journal.pone.0066748	OBJECTIVE: To investigate the effect of intraventricular injection of human dental pulp stem cells (DPSCs) on hypoxic-ischemic brain damage (HIBD) in neonatal rats. METHODS: Thirty-six neonatal rats (postnatal day 7) were assigned to control, HIBD, or HIBD+DPSC groups (n = 12 each group). For induction of HIBD, rats underwent left carotid artery ligation and were exposed to 8% to 10% oxygen for 2…	Original paper	English	Rodent (Rat)	Biochemical
Harteman, J. C., Nikkels, P. G. J., Benders, M. J. N. L., Kwee, A., Groenendaal, F., & de Vries, L. S. (2013). Placental Pathology in Full-Term Infants with Hypoxic-Ischemic Neonatal Encephalopathy and Association with Magnetic Resonance Imaging Pattern of Brain Injury. Fonte J Pediatr, 163(4), 968-975.e962. doi:https://doi.org/10.1016/j.jpeds.2013.06.010	Harteman, J. C., Nikkels, P. G. J., Benders, M. J. N. L., Kwee, A., Groenendaal, F., & de Vries, L. S.	2013	Placental Pathology in Full-Term Infants with Hypoxic-Ischemic Neonatal Encephalopathy and Association with Magnetic Resonance Imaging Pattern of Brain Injury.	J Pediatr, 163(4), 968-975.e962.	10.1016/j.jpeds.2013.06.010	Objective To investigate the relationship between placental pathology and pattern of brain injury in full-term infants with neonatal encephalopathy after a presumed hypoxic-ischemic insult. Study design The study group comprised full-term infants with neonatal encephalopathy subsequent to presumed hypoxia-ischemia with available placenta for analysis who underwent cerebral magnetic resonance imag…	Original paper	English	Human	Association to other diaseases
Imam, S. S., Gad, G. I., Atef, S. H., & Shawky, M. A. (2009). Cord blood brain derived neurotrophic factor: diagnostic and prognostic marker in fullterm newborns with perinatal asphyxia. Fonte Pak J Biol Sci, 12(23), 1498-1504. doi:10.3923/pjbs.2009.1498.1504	Imam, S. S., Gad, G. I., Atef, S. H., & Shawky, M. A.	2009	Cord blood brain derived neurotrophic factor: diagnostic and prognostic marker in fullterm newborns with perinatal asphyxia.	Pak J Biol Sci, 12(23), 1498-1504.	10.3923/pjbs.2009.1498.1504	This prospective case control study was designed to evaluate cord blood brain derived neurotrophic factor level in full term newborns with perinatal asphyxia as a marker of central nervous system insult and predictor of severity of hypoxic ischemic encephalopathy, with follow up of its level during the reperfusion phase. The study included twenty fullterm neonates with perinatal asphyxia (cases) …	Original paper	English	Human	Biochemical
Jain, S. V., Pagano, L., Gillam-Krakauer, M., Slaughter, J. C., Pruthi, S., & Engelhardt, B. (2017). Cerebral regional oxygen saturation trends in infants with hypoxic-ischemic encephalopathy. Fonte Early Hum Dev, 113, 55-61. doi:https://doi.org/10.1016/j.earlhumdev.2017.07.008	Jain, S. V., Pagano, L., Gillam-Krakauer, M., Slaughter, J. C., Pruthi, S., & Engelhardt, B.	2017	Cerebral regional oxygen saturation trends in infants with hypoxic-ischemic encephalopathy.	Early Hum Dev, 113, 55-61.	10.1016/j.earlhumdev.2017.07.008	Background Neurological outcomes in neonatal hypoxic-ischemic encephalopathy (HIE) continue to be sub-optimal despite therapeutic hypothermia (TH). Cerebral near-infrared spectroscopy provides real-time regional oxygen saturation (CrSO2) that may be a marker of adverse MRI findings and neurodevelopmental outcomes. Aim The aim of this study was to examine the value of CrSO2 monitoring in infants w…	Original paper	English	Human	Biochemical
Raggal, N. E., Khafagy, S. M., Mahmoud, N. H., & Beltagy, S. E. (2013). Serum neutrophil gelatinase-associated lipocalin as a marker of acute kidney injury in asphyxiated neonates. Fonte Indian Pediatr, 50(5), 459-462. doi:10.1007/s13312-013-0153-6	Raggal, N. E., Khafagy, S. M., Mahmoud, N. H., & Beltagy, S. E.	2013	Serum neutrophil gelatinase-associated lipocalin as a marker of acute kidney injury in asphyxiated neonates.	Indian Pediatr, 50(5), 459-462.	10.1007/s13312-013-0153-6	OBJECTIVE: To determine the clinical utility of serum neutrophil gelatinase-associated lipocalin (NGAL) as an early marker of acute kidney injury in asphyxiated neonates with hypoxic ischemic encephalopathy (HIE). DESIGN: Cohort study. SETTINGS: National Intensive Care Unit of Maternity Hospital, Ain Shams University, Cairo, Egypt. PATIENTS: The study included 30 term asphyxiated neonates (8 with…	Original paper	English	Human	Association to other diaseases
Jones, R., & Heep, A. (2018). Biochemical and clinical predictors of hypoxic-ischemic encephalopathy after perinatal asphyxia. Fonte, 31(6), 791-796. doi:10.1080/14767058.2017.1297790	Jones, R., & Heep, A.	2018	Biochemical and clinical predictors of hypoxic-ischemic encephalopathy after perinatal asphyxia.	31(6), 791-796.	10.1080/14767058.2017.1297790	OBJECTIVE: To determine the usefulness of measures, available shortly after birth, as predictors of hypoxic-ischemic encephalopathy (HIE) following perinatal asphyxia. PATIENTS: All inborn patients at Southmead Hospital between January 2012 and March 2014 at >/=36 weeks gestation with a pH <7 or BE >16 on cord or baby's blood within one hour of birth or 10-minute Apgar score </=5 or requiring int…	Original paper	English	Human	Biochemical
Kelen, D., Andorka, C., Szabo, M., Alafuzoff, A., Kaila, K., & Summanen, M. (2017). Serum copeptin and neuron specific enolase are markers of neonatal distress and long-term neurodevelopmental outcome. Fonte, 12(9), e0184593. doi:10.1371/journal.pone.0184593	Kelen, D., Andorka, C., Szabo, M., Alafuzoff, A., Kaila, K., & Summanen, M.	2017	Serum copeptin and neuron specific enolase are markers of neonatal distress and long-term neurodevelopmental outcome.	12(9), e0184593.	10.1371/journal.pone.0184593	The objective of this study was to evaluate the early changes in serial serum levels of copeptin and neuron-specific enolase (NSE) in neonates diagnosed with birth asphyxia, and to determine whether these biomarkers measured in the first 168 hours after birth are predictive of long-term neurodevelopmental outcome. Copeptin and NSE levels were measured from serum samples collected 6, 12, 24, 48, 7…	Original paper	English	Human	Biochemical
Kilic, S., Tarim, O., & Eralp, O. (1999). Serum prolactin in neonatal seizures. Fonte Pediatr Int, 41(1), 61-64. doi:10.1046/j.1442-200x.1999.01018.x	Kilic, S., Tarim, O., & Eralp, O.	1999	Serum prolactin in neonatal seizures.	Pediatr Int, 41(1), 61-64.	10.1046/j.1442-200x.1999.01018.x	BACKGROUND: Prolactin is the most specific neurohormone that is elevated after seizures. This study was undertaken to determine the clinical usefulness of plasma prolactin as a diagnostic aid in differential diagnosis of neonatal convulsions. METHODS: Forty-five patients followed for seizures were included in the study. Postictal serum prolactin levels were obtained 30 min after the onset of the …	Original paper	English	Human	Biochemical
Abend, N. S., Wusthoff, C. J., Goldberg, E. M., & Dlugos, D. J. (2013). Electrographic seizures and status epilepticus in critically ill children and neonates with encephalopathy. Fonte The Lancet Neurology, 12(12), 1170-1179. doi:https://doi.org/10.1016/S1474-4422(13)70246-1	Abend, N. S., Wusthoff, C. J., Goldberg, E. M., & Dlugos, D. J.	2013	Electrographic seizures and status epilepticus in critically ill children and neonates with encephalopathy.	The Lancet Neurology, 12(12), 1170-1179.	10.1016/S1474-4422(13)70246-1	Summary Electrographic seizures are seizures that are evident on EEG monitoring. They are common in critically ill children and neonates with acute encephalopathy. Most electrographic seizures have no associated clinical changes, and continuous EEG monitoring is necessary for identification. The effect of electrographic seizures on outcome is the focus of active investigation. Studies have shown …	Review	English	Human	Non-biochemical
Ma, Q., & Zhang, L. (2015). Epigenetic programming of hypoxic–ischemic encephalopathy in response to fetal hypoxia. Fonte Progress in Neurobiology, 124, 28-48. doi:https://doi.org/10.1016/j.pneurobio.2014.11.001	Ma, Q., & Zhang, L.	2015	Epigenetic programming of hypoxic–ischemic encephalopathy in response to fetal hypoxia.	Progress in Neurobiology, 124, 28-48.	10.1016/j.pneurobio.2014.11.001	Hypoxia is a major stress to the fetal development and may result in irreversible injury in the developing brain, increased risk of central nervous system (CNS) malformations in the neonatal brain and long-term neurological complications in offspring. Current evidence indicates that epigenetic mechanisms may contribute to the development of hypoxic/ischemic-sensitive phenotype in the developing b…	Review	English	Human	Biochemical
Ku, J. K., Heo, Y. J., Lee, K. S., & Lee, B. L. (2018). Clinical Findings and Neurologic Outcome in Neonatal Encephalopathy With White Matter Injury Accompanied by Rotavirus. Fonte J Child Neurol, 33(4), 297-305. doi:10.1177/0883073817753290	Ku, J. K., Heo, Y. J., Lee, K. S., & Lee, B. L.	2018	Clinical Findings and Neurologic Outcome in Neonatal Encephalopathy With White Matter Injury Accompanied by Rotavirus.	J Child Neurol, 33(4), 297-305.	10.1177/0883073817753290	Our objective was to elucidate the clinical characteristics and neurodevelopmental outcomes in neonatal encephalopathy with characteristic white matter injury as compared with other injury patterns on magnetic resonance diffusion-weighted imaging. We conducted a retrospective study comparing clinical and laboratory findings, and neurologic outcomes between 17 newborns with diffuse lesions in the …	Original paper	English	Human	Biochemical
Kumar, A., Mittal, R., Khanna, H. D., & Basu, S. (2008). Free radical injury and blood-brain barrier permeability in hypoxic-ischemic encephalopathy. Fonte Pediatrics, 122(3), e722-727. doi:10.1542/peds.2008-0269	Kumar, A., Mittal, R., Khanna, H. D., & Basu, S.	2008	Free radical injury and blood-brain barrier permeability in hypoxic-ischemic encephalopathy.	Pediatrics, 122(3), e722-727.	10.1542/peds.2008-0269	OBJECTIVES: The purpose of this work was to evaluate the extent of free radical injury in newborns with hypoxic ischemic encephalopathy by measuring plasma levels of malondialdehyde and nitric oxide and to assess the blood-brain barrier permeability by measuring the cerebrospinal fluid albumin/plasma albumin ratio. METHODS: This prospective observational study was conducted over a period of 2 yea…	Original paper	English	Human	Biochemical
Kumar, A., Panigrahi, I., Basu, S., & Dash, D. (2008). Urinary malondialdehyde levels in newborns following delivery room resuscitation. Fonte Neonatology, 94(2), 96-99. doi:10.1159/000116633	Kumar, A., Panigrahi, I., Basu, S., & Dash, D.	2008	Urinary malondialdehyde levels in newborns following delivery room resuscitation.	Neonatology, 94(2), 96-99.	10.1159/000116633	BACKGROUND: Delivery room resuscitation (DRR) is a common emergency in newborns, particularly in resource-poor settings where intrapartum monitoring is not readily available. It may give rise to oxidative stress in neonates due to reoxygenation and reperfusion of previously hypoxic and ischemic tissues. Urinary malondialdehyde (MDA), being non-invasive, may serve as a marker of oxidative stress i…	Original paper	English	Human	Biochemical
Aridas, J. D. S., Yawno, T., Sutherland, A. E., Nitsos, I., Ditchfield, M., Wong, F. Y., . . . Miller, S. L. (2014). Detecting brain injury in neonatal hypoxic ischemic encephalopathy: Closing the gap between experimental and clinical research. Fonte Exp Neurol, 261, 281-290. doi:https://doi.org/10.1016/j.expneurol.2014.07.009	Aridas, J. D. S., Yawno, T., Sutherland, A. E., Nitsos, I., Ditchfield, M., Wong, F. Y., . . . Miller, S. L.	2014	Detecting brain injury in neonatal hypoxic ischemic encephalopathy: Closing the gap between experimental and clinical research.	Exp Neurol, 261, 281-290.	10.1016/j.expneurol.2014.07.009	Moderate to severe neonatal hypoxic ischemic encephalopathy remains an important cause of infant death and childhood disability. Early and accurate diagnosis of encephalopathy is difficult but critical for timely intervention. Thus, we have utilized a clinically relevant large animal model of asphyxia in-utero, followed by immediate lamb delivery, resuscitation and clinical care over the next 72h…	Original paper	English	Lamb	Biochemical
Tsuji, M., Taguchi, A., Ohshima, M., Kasahara, Y., Sato, Y., Tsuda, H., . . . Matsuyama, T. (2014). Effects of intravenous administration of umbilical cord blood CD34(+) cells in a mouse model of neonatal stroke. Fonte Neuroscience, 263, 148-158. doi:10.1016/j.neuroscience.2014.01.018	Tsuji, M., Taguchi, A., Ohshima, M., Kasahara, Y., Sato, Y., Tsuda, H., . . . Matsuyama, T.	2014	Effects of intravenous administration of umbilical cord blood CD34(+) cells in a mouse model of neonatal stroke.	Neuroscience, 263, 148-158.	10.1016/j.neuroscience.2014.01.018	Neonatal stroke occurs in approximately 1/4000 live births and results in life-long neurological impairments: e.g., cerebral palsy. Currently, there is no evidence-based specific treatment for neonates with stroke. Several studies have reported the benefits of umbilical cord blood (UCB) cell treatment in rodent models of neonatal brain injury. However, all of the studies examined the effects of a…	Original paper	English	Rodent (Mouse)	Treatment
Rogers, E. E., Bonifacio, S. L., Glass, H. C., Juul, S. E., Chang, T., Mayock, D. E., . . . Wu, Y. W. (2014). Erythropoietin and Hypothermia for Hypoxic-Ischemic Encephalopathy. Fonte Pediatr Neurol, 51(5), 657-662. doi:https://doi.org/10.1016/j.pediatrneurol.2014.08.010	Rogers, E. E., Bonifacio, S. L., Glass, H. C., Juul, S. E., Chang, T., Mayock, D. E., . . . Wu, Y. W.	2014	Erythropoietin and Hypothermia for Hypoxic-Ischemic Encephalopathy.	Pediatr Neurol, 51(5), 657-662.	10.1016/j.pediatrneurol.2014.08.010	Background Erythropoietin is neuroprotective in animal models of neonatal hypoxic-ischemic encephalopathy. We previously reported a phase I safety and pharmacokinetic study of erythropoietin in neonates. This article presents the neurodevelopmental follow-up of infants who were enrolled in the phase I clinical trial. Methods We enrolled 24 newborns with hypoxic-ischemic encephalopathy in a dose-e…	Original paper	English	Human	Treatment
Valera, I. T., Vazquez, M. D. C., Gonzalez, M. D. R., Jaraba, M. P., Benitez, M. V. R., Morano, C., . . . Quiles, M. J. P. (2015). Erythropoietin with hypothermia improves outcomes in neonatal hypoxic ischemic encephalopathy. Fonte Journal of Clinical Neonatology, 4(4), 244-249. doi:10.4103/2249-4847.167413	Valera, I. T., Vazquez, M. D. C., Gonzalez, M. D. R., Jaraba, M. P., Benitez, M. V. R., Morano, C., . . . Quiles, M. J. P.	2015	Erythropoietin with hypothermia improves outcomes in neonatal hypoxic ischemic encephalopathy.	Journal of Clinical Neonatology, 4(4), 244-249.	10.4103/2249-4847.167413	Aims: To know the effects of recombinant human erythropoietin (rhEPO) concurrent with hypothermia ( HT) on neuron-specific enolase (NSE) and S100B protein levels in cerebrospinal fluid (CSF) in newbons with hypoxia-ischemia encephalopathy ( HIE) and to evaluate the presence of EPO in CSF as well as the safety of repeated low doses of rhEPO. Subjects and Methods: This prospective study enrolled 15…	Original paper	English	Human	Therapeutic response biomarker
van de Looij, Y., Chatagner, A., Quairiaux, C., Gruetter, R., Huppi, P. S., & Sizonenko, S. V. (2014). Multi-modal assessment of long-term erythropoietin treatment after neonatal hypoxic-ischemic injury in rat brain. Fonte PLoS One, 9(4), e95643. doi:10.1371/journal.pone.0095643	van de Looij, Y., Chatagner, A., Quairiaux, C., Gruetter, R., Huppi, P. S., & Sizonenko, S. V.	2014	Multi-modal assessment of long-term erythropoietin treatment after neonatal hypoxic-ischemic injury in rat brain.	PLoS One, 9(4), e95643.	10.1371/journal.pone.0095643	Erythropoietin (EPO) has been recognized as a neuroprotective agent. In animal models of neonatal brain injury, exogenous EPO has been shown to reduce lesion size, improve structure and function. Experimental studies have focused on short course treatment after injury. Timing, dose and length of treatment in preterm brain damage remain to be defined. We have evaluated the effects of high dose and…	Original paper	English	Rodent (Rat)	Biochemical
Lally, P. J., Price, D. L., Pauliah, S. S., Bainbridge, A., Kurien, J., Sivasamy, N., . . . Thayyil, S. (2014). Neonatal encephalopathic cerebral injury in South India assessed by perinatal magnetic resonance biomarkers and early childhood neurodevelopmental outcome. Fonte PLoS One, 9(2), e87874. doi:10.1371/journal.pone.0087874	Lally, P. J., Price, D. L., Pauliah, S. S., Bainbridge, A., Kurien, J., Sivasamy, N., . . . Thayyil, S.	2014	Neonatal encephalopathic cerebral injury in South India assessed by perinatal magnetic resonance biomarkers and early childhood neurodevelopmental outcome.	PLoS One, 9(2), e87874.	10.1371/journal.pone.0087874	UNLABELLED: Although brain injury after neonatal encephalopathy has been characterised well in high-income countries, little is known about such injury in low- and middle-income countries. Such injury accounts for an estimated 1 million neonatal deaths per year. We used magnetic resonance (MR) biomarkers to characterise perinatal brain injury, and examined early childhood outcomes in South India.…	Original paper	English	Human	Non-biochemical
Souza, A., Dussan-Sarria, J. A., Medeiros, L. F., Souza, A. C., Oliveira, C., Scarabelot, V. L., . . . Torres, I. L. S. (2014). Neonatal hypoxic–ischemic encephalopathy reduces c-Fos activation in the rat hippocampus: evidence of a long-lasting effect. Fonte International Journal of Developmental Neuroscience, 38, 213-222. doi:https://doi.org/10.1016/j.ijdevneu.2014.09.003	Souza, A., Dussan-Sarria, J. A., Medeiros, L. F., Souza, A. C., Oliveira, C., Scarabelot, V. L., . . . Torres, I. L. S.	2014	Neonatal hypoxic–ischemic encephalopathy reduces c-Fos activation in the rat hippocampus: evidence of a long-lasting effect.	International Journal of Developmental Neuroscience, 38, 213-222.	10.1016/j.ijdevneu.2014.09.003	The effect of neonatal hypoxic–ischemic encephalopathy (HIE) on maturation of nociceptive pathways has been sparsely explored. To investigate whether neonatal HIE alters neuronal activity, nociceptive behavior, and serum neuroplasticity mediators (brain-derived neurotrophic factor [BDNF] and tumor necrosis factor-α [TNF]) in the short, medium, and long term. Neonate male Wistar rats were randomiz…	Original paper	English	Rodent (Rat)	Biochemical
Tskitishvili, E., Nisolle, M., Munaut, C., Pequeux, C., Gerard, C., Noel, A., & Foidart, J.-M. (2014). Estetrol attenuates neonatal hypoxic–ischemic brain injury. Fonte Exp Neurol, 261, 298-307. doi:https://doi.org/10.1016/j.expneurol.2014.07.015	Tskitishvili, E., Nisolle, M., Munaut, C., Pequeux, C., Gerard, C., Noel, A., & Foidart, J.-M.	2014	Estetrol attenuates neonatal hypoxic–ischemic brain injury.	Exp Neurol, 261, 298-307.	10.1016/j.expneurol.2014.07.015	Estetrol (E4) is a recently described natural estrogen with four hydroxyl-groups that is synthesized exclusively during pregnancy by the human fetal liver. It has important antioxidative activity. The aim of the present study was to define the importance of E4 in the attenuation of neonatal hypoxic–ischemic encephalopathy. Antioxidative effect of 650μM, 3.25mM and 6.5mM E4 on primary hippocampal …	Original paper	English	Rodent (Rat)	Therapeutic response biomarker
Lally, P. J., Montaldo, P., Oliveira, V., Soe, A., Swamy, R., Bassett, P., . . . Thayyil, S. (2019). Magnetic resonance spectroscopy assessment of brain injury after moderate hypothermia in neonatal encephalopathy: a prospective multicentre cohort study. Fonte The Lancet Neurology, 18(1), 35-45. doi:https://doi.org/10.1016/S1474-4422(18)30325-9	Lally, P. J., Montaldo, P., Oliveira, V., Soe, A., Swamy, R., Bassett, P., . . . Thayyil, S.	2019	Magnetic resonance spectroscopy assessment of brain injury after moderate hypothermia in neonatal encephalopathy: a prospective multicentre cohort study.	The Lancet Neurology, 18(1), 35-45.	10.1016/S1474-4422(18)30325-9	Summary Background In neonatal encephalopathy, the clinical manifestations of injury can only be reliably assessed several years after an intervention, complicating early prognostication and rendering trials of promising neuroprotectants slow and expensive. We aimed to determine the accuracy of thalamic proton magnetic resonance (MR) spectroscopy (MRS) biomarkers as early predictors of the neurod…	Original paper	English	Human	Biochemical
Rollins, N., Booth, T., Morriss, M. C., Sanchez, P., Heyne, R., & Chalak, L. (2014). Predictive Value of Neonatal MRI Showing No or Minor Degrees of Brain Injury After Hypothermia. Fonte Pediatr Neurol, 50(5), 447-451. doi:https://doi.org/10.1016/j.pediatrneurol.2014.01.013	Rollins, N., Booth, T., Morriss, M. C., Sanchez, P., Heyne, R., & Chalak, L.	2014	Predictive Value of Neonatal MRI Showing No or Minor Degrees of Brain Injury After Hypothermia.	Pediatr Neurol, 50(5), 447-451.	10.1016/j.pediatrneurol.2014.01.013	Background Magnetic resonance imaging is a surrogate biomarker for major neurodevelopmental disabilities in survivors of perinatal hypoxic-ischemic encephalopathy because injury to the basal ganglia/thalami is highly predictive of major neuromotor and cognitive problems. Major disabilities and the appearance of neonatal magnetic resonance imaging are improved with therapeutic hypothermia. We eval…	Original paper	English	Human	Non-biochemical
Caredda, E., Rosso, R., Capristo, C., & Montaldo, P. (2019). False-positive troponin I elevation in a newborn with neonatal encephalopathy. Fonte BMJ Case Rep, 12(5). doi:10.1136/bcr-2019-229217	Caredda, E., Rosso, R., Capristo, C., & Montaldo, P.	2019	False-positive troponin I elevation in a newborn with neonatal encephalopathy.	BMJ Case Rep, 12(5).	10.1136/bcr-2019-229217	Serum biomarkers of myocardial damage are commonly used in babies after perinatal asphyxia. We present a case report of a persistently troponin I elevation without evidence of clinical or instrumental signs of myocardial ischaemia in a baby with perinatal asphyxia. When the blood was mixed with polyethylene glycol we found that the troponin I levels were falsely elevated due to interfering antibo…	Case report	English	Human	Biochemical
Zhao, C. H., Li, G. H., Wang, Q., Zhao, B., & Wang, Z. B. (2016). Mechanisms of propofol attenuation of ketamine-induced neonatal brain injury. Fonte Eur Rev Med Pharmacol Sci, 20(1), 133-137.	Zhao, C. H., Li, G. H., Wang, Q., Zhao, B., & Wang, Z. B.	2016	Mechanisms of propofol attenuation of ketamine-induced neonatal brain injury.	Eur Rev Med Pharmacol Sci, 20(1), 133-137.	26813465	OBJECTIVE: We studied the mechanisms of protective effects of propofol on ketamine-induced damage to neonatal cognitive function. MATERIALS AND METHODS: We utilized a rat model of ketamine anaesthesia. Eighty neonatal rats (7 days after birth) were divided into four groups: normal saline group, ketamine group, and low-and high-dose propofol combined with ketamine groups. Six hours after anaesthes…	Original paper	English	Rodent (Rat)	Therapeutic response biomarker
Iwata, O., & Iwata, S. (2011). Filling the evidence gap: how can we improve the outcome of neonatal encephalopathy in the next 10 years? Fonte Brain Dev, 33(3), 221-228. doi:10.1016/j.braindev.2010.11.008	Iwata, O., & Iwata, S.	2011	Filling the evidence gap: how can we improve the outcome of neonatal encephalopathy in the next 10 years?	Brain Dev, 33(3), 221-228.	10.1016/j.braindev.2010.11.008	Neonatal encephalopathy associated with perinatal hypoxia–ischaemia is one of the most common causes of death and permanent disability worldwide. However, of a wide range of “experimentally neuroprotective treatments” invented so far, only therapeutic hypothermia has been promoted into a standard clinical practice. Such a wide gap in the efficacy of neuroprotective treatments between the experime…	Review	English	Human	Treatment
Lei, J., Paules, C., Nigrini, E., Rosenzweig, J. M., Bahabry, R., Farzin, A., . . . Burd, I. (2017). Umbilical Cord Blood NOS1 as a Potential Biomarker of Neonatal Encephalopathy. Fonte Frontiers in Pediatrics, 5. doi:10.3389/fped.2017.00112	Lei, J., Paules, C., Nigrini, E., Rosenzweig, J. M., Bahabry, R., Farzin, A., . . . Burd, I.	2017	Umbilical Cord Blood NOS1 as a Potential Biomarker of Neonatal Encephalopathy.	Frontiers in Pediatrics, 5.	10.3389/fped.2017.00112	Background: There are no definitive markers to aid in diagnosis of neonatal encephalopathy (NE). The purpose of our study was (1) to identify and evaluate the utility of neuronal nitric oxide synthase (NOS1) in umbilical cord blood as a NE biomarker and (2) to identify the source of NOS1 in umbilical cord blood. Methods: This was a nested case-control study of neonates >35 weeks of gestation. ELI…	Original paper	English	Human	Biochemical
Fierman, A. H. (2019). Foreword: Update on the current management of newborns with neonatal encephalopathy. Fonte Current Problems in Pediatric and Adolescent Health Care, 49(7), 100648. doi:https://doi.org/10.1016/j.cppeds.2019.100648	Fierman, A. H.	2019	Foreword: Update on the current management of newborns with neonatal encephalopathy.	Current Problems in Pediatric and Adolescent Health Care, 49(7), 100648.	10.1016/j.cppeds.2019.100648	No abstract available	Editorial	English	Human	Undefined
Tajiri, N., Hernandez, D., Acosta, S., Shinozuka, K., Ishikawa, H., Ehrhart, J., . . . Borlongan, C. V. (2014). Suppressed cytokine expression immediatey following traumatic brain injury in neonatal rats indicates an expeditious endogenous anti-inflammatory response. Fonte Brain Res, 1559, 65-71. doi:https://doi.org/10.1016/j.brainres.2014.02.041	Tajiri, N., Hernandez, D., Acosta, S., Shinozuka, K., Ishikawa, H., Ehrhart, J., . . . Borlongan, C. V.	2014	Suppressed cytokine expression immediatey following traumatic brain injury in neonatal rats indicates an expeditious endogenous anti-inflammatory response.	Brain Res, 1559, 65-71.	10.1016/j.brainres.2014.02.041	The timing of therapeutic intervention in traumatic brain injury (TBI) is critical. Although immediate cell death cascades have become established in adult TBI, the pathophysiology underlying neonatal TBI is poorly understood. The objective of the present study was to determine the role of cytokine regulation following TBI in neonatal rats. Seven-day-old Sprague-Dawley rats were subjected to TBI …	Original paper	English	Rodent (Rat)	Association to other diaseases
DuPont, T., & Chalak, L. (2018). Future alternative therapies in the pipeline for mild neonatal encephalopathy: Review of evidence of neuroprotection with erythropoiesis stimulating agents. Fonte Early Hum Dev, 120, 95-98. doi:https://doi.org/10.1016/j.earlhumdev.2018.02.009	DuPont, T., & Chalak, L.	2018	Future alternative therapies in the pipeline for mild neonatal encephalopathy: Review of evidence of neuroprotection with erythropoiesis stimulating agents.	Early Hum Dev, 120, 95-98.	10.1016/j.earlhumdev.2018.02.009	No abstract available	Review	English	Human	Treatment
Leifsdottir, K., Mehmet, H., Eksborg, S., & Herlenius, E. (2018). Fas-ligand and interleukin-6 in the cerebrospinal fluid are early predictors of hypoxic-ischemic encephalopathy and long-term outcomes after birth asphyxia in term infants. Fonte J Neuroinflammation, 15. doi:10.1186/s12974-018-1253-y	Leifsdottir, K., Mehmet, H., Eksborg, S., & Herlenius, E.	2018	Fas-ligand and interleukin-6 in the cerebrospinal fluid are early predictors of hypoxic-ischemic encephalopathy and long-term outcomes after birth asphyxia in term infants.	J Neuroinflammation, 15.	10.1186/s12974-018-1253-y	Background: Cerebral ischemia generates neuroinflammation that can induce neural cell death. This cohort study assessed whether Fas-ligand (FasL) and interleukin (IL)-6 levels in the cerebrospinal fluid (CSF) after hypoxic-ischemic encephalopathy (HIE) can serve as biomarkers of hypoxic brain injury in neonates. Methods: Term infants (> 37-week gestational age) who were admitted to the neonatal i…	Original paper	English	Human	Biochemical
Liow, N., Montaldo, P., Lally, P. J., Teiserskas, J., Bassett, P., Oliveira, V., . . . Thayyil, S. (2020). Preemptive Morphine During Therapeutic Hypothermia After Neonatal Encephalopathy: A Secondary Analysis. Fonte Therapeutic Hypothermia and Temperature Management, 10(1), 45-52. doi:10.1089/ther.2018.0052	Liow, N., Montaldo, P., Lally, P. J., Teiserskas, J., Bassett, P., Oliveira, V., . . . Thayyil, S.	2020	Preemptive Morphine During Therapeutic Hypothermia After Neonatal Encephalopathy: A Secondary Analysis.	Therapeutic Hypothermia and Temperature Management, 10(1), 45-52.	10.1089/ther.2018.0052	Although therapeutic hypothermia (TH) improves outcomes after neonatal encephalopathy (NE), the safety and efficacy of preemptive opioid sedation during cooling therapy is unclear. We performed a secondary analysis of the data from a large multicountry prospective observational study (Magnetic Resonance Biomarkers in Neonatal Encephalopathy [MARBLE]) to examine the association of preemptive morph…	Original paper	English	Human	Biochemical
Liu, L., Zheng, C. X., Peng, S. F., Zhou, H. Y., Su, Z. Y., He, L., & Ai, T. (2010). Evaluation of urinary S100B protein level and lactate/creatinine ratio for early diagnosis and prognostic prediction of neonatal hypoxic-ischemic encephalopathy. Fonte Neonatology, 97(1), 41-44. doi:10.1159/000227292	Liu, L., Zheng, C. X., Peng, S. F., Zhou, H. Y., Su, Z. Y., He, L., & Ai, T.	2010	Evaluation of urinary S100B protein level and lactate/creatinine ratio for early diagnosis and prognostic prediction of neonatal hypoxic-ischemic encephalopathy.	Neonatology, 97(1), 41-44.	10.1159/000227292	Background: Early identification and prevention of hypoxic-ischemic encephalopathy (HIE) in newborns may reduce neonatal mortality and neurological dysfunction. Objective: To analyze the diagnostic and prognostic values of urinary S100B level and lactate/creatinine ratio in newborns with HIE. Methods: Seventy-eight full-term newborns with HIE and 25 normal newborns were enrolled. The Neonatal Beh…	Original paper	English	Human	Biochemical
Donega, V., Nijboer, C. H., van Velthoven, C. T., Youssef, S. A., de Bruin, A., van Bel, F., . . . Heijnen, C. J. (2015). Assessment of long-term safety and efficacy of intranasal mesenchymal stem cell treatment for neonatal brain injury in the mouse. Fonte Pediatr Res, 78(5), 520-526. doi:10.1038/pr.2015.145	Donega, V., Nijboer, C. H., van Velthoven, C. T., Youssef, S. A., de Bruin, A., van Bel, F., . . . Heijnen, C. J.	2015	Assessment of long-term safety and efficacy of intranasal mesenchymal stem cell treatment for neonatal brain injury in the mouse.	Pediatr Res, 78(5), 520-526.	10.1038/pr.2015.145	BACKGROUND: For clinical translation, we assessed whether intranasal mesenchymal stem cell (MSC) treatment after hypoxia-ischemia (HI) induces neoplasia in the brain or periphery at 14 mo. Furthermore, the long-term effects of MSCs on behavior and lesion size were determined. METHOD: HI was induced in 9-d-old mice. Pups received an intranasal administration of 0.5 x 10(6) MSCs or vehicle at 10 d …	Original paper	English	Rodent (Mouse)	Treatment
Locci, E., & Noto, A. (2018). A longitudinal 1H-NMR metabolomics analysis of urine from newborns with hypoxic-ischemic encephalopathy undergoing hypothermia therapy. Clinical and medical legal insights. Fonte, 13(4), e0194267. doi:10.1371/journal.pone.0194267	Locci, E., & Noto, A.	2018	A longitudinal 1H-NMR metabolomics analysis of urine from newborns with hypoxic-ischemic encephalopathy undergoing hypothermia therapy. Clinical and medical legal insights.	13(4), e0194267.	10.1371/journal.pone.0194267	Perinatal asphyxia is an event affecting around four million newborns worldwide. The 0.5 to 2 per 1000 of full term asphyxiated newborns suffer from hypoxic-ischemic encephalopathy (HIE), which is a frequent cause of death or severe disability and, as consequence, the most common birth injury claim for obstetrics, gynaecologists, and paediatricians. Perinatal asphyxia results from a compromised g…	Original paper	English	Human	Biochemical
Looney, A. M., Aheame, C., Boylan, G. B., & Murray, D. M. (2015). Glial Fibrillary Acidic Protein Is Not an Early Marker of Injury in Perinatal Asphyxia and Hypoxic-Ischemic Encephalopathy. Fonte Frontiers in Neurology, 6. doi:10.3389/fneur.2015.00264	Looney, A. M., Aheame, C., Boylan, G. B., & Murray, D. M.	2015	Glial Fibrillary Acidic Protein Is Not an Early Marker of Injury in Perinatal Asphyxia and Hypoxic-Ischemic Encephalopathy.	Frontiers in Neurology, 6.	10.3389/fneur.2015.00264	Brain-specific glial fibrillary acidic protein (GFAP) has been suggested as a potential biomarker for hypoxic ischemic encephalopathy (HIE) in newborns (1, 2). Previous studies have shown increased levels in post-natal blood samples. However, its ability to guide therapeutic intervention in HIE is unknown. Therapeutic hypothermia for HIE must be initiated within 6 h of birth, therefore a clinical…	Original paper	English	Human	Biochemical
Nanavati, T., Seemaladinne, N., Regier, M., Yossuck, P., & Pergami, P. (2015). Can We Predict Functional Outcome in Neonates with Hypoxic Ischemic Encephalopathy by the Combination of Neuroimaging and Electroencephalography? Fonte Pediatrics & Neonatology, 56(5), 307-316. doi:https://doi.org/10.1016/j.pedneo.2014.12.005	Nanavati, T., Seemaladinne, N., Regier, M., Yossuck, P., & Pergami, P.	2015	Can We Predict Functional Outcome in Neonates with Hypoxic Ischemic Encephalopathy by the Combination of Neuroimaging and Electroencephalography?	Pediatrics & Neonatology, 56(5), 307-316.	10.1016/j.pedneo.2014.12.005	Background Neonatal hypoxic ischemic encephalopathy (HIE) is a major cause of mortality, morbidity, and long-term neurological deficits. Despite the availability of neuroimaging and neurophysiological testing, tools for accurate early diagnosis and prediction of developmental outcome are still lacking. The goal of this study was to determine if combined use of magnetic resonance imaging (MRI) and…	Original paper	English	Human	Non-biochemical
Looney, A. M., Ahearne, C. E., Hallberg, B., Boylan, G. B., & Murray, D. M. (2017). Downstream mRNA Target Analysis in Neonatal Hypoxic-Ischaemic Encephalopathy Identifies Novel Marker of Severe Injury: a Proof of Concept Paper. Fonte Molecular Neurobiology, 54(10), 8420-8428. doi:10.1007/s12035-016-0330-4	Looney, A. M., Ahearne, C. E., Hallberg, B., Boylan, G. B., & Murray, D. M.	2017	Downstream mRNA Target Analysis in Neonatal Hypoxic-Ischaemic Encephalopathy Identifies Novel Marker of Severe Injury: a Proof of Concept Paper.	Molecular Neurobiology, 54(10), 8420-8428.	10.1007/s12035-016-0330-4	Human microRNA miR-374a is downregulated in the umbilical cord blood (UCB) of infants with hypoxic-ischaemic encephalopathy (HIE). The downstream targets of this microRNA (miRNA) are unclear, but one putative target is the activin-A receptor type IIb (ACVR2B). ACVR2B is required for activin-A function and previous reports have shown alterations of activin-A levels in neonatal HIE. Our aim was to …	Original paper	English	Human	Biochemical
Looney, A. M., O'Sullivan, M. P., Ahearne, C. E., Finder, M., Felderhoff-Mueser, U., Boylan, G. B., . . . Murray, D. M. (2019). Altered Expression of Umbilical Cord Blood Levels of miR-181b and Its Downstream Target mUCH-L1 in Infants with Moderate and Severe Neonatal Hypoxic-Ischaemic Encephalopathy. Fonte Molecular Neurobiology, 56(5), 3657-3663. doi:10.1007/s12035-018-1321-4	Looney, A. M., O'Sullivan, M. P., Ahearne, C. E., Finder, M., Felderhoff-Mueser, U., Boylan, G. B., . . . Murray, D. M.	2019	Altered Expression of Umbilical Cord Blood Levels of miR-181b and Its Downstream Target mUCH-L1 in Infants with Moderate and Severe Neonatal Hypoxic-Ischaemic Encephalopathy.	Molecular Neurobiology, 56(5), 3657-3663.	10.1007/s12035-018-1321-4	Hypoxic-ischaemic encephalopathy (HIE) remains one of the leading causes of neurological disability worldwide. No blood biomarker capable of early detection and classification of injury severity in HIE has been identified. This study aimed to investigate the potential of miRNA-181b (miR-181b) and its downstream target, ubiquitin C-terminal hydrolase-L1 (UCH-L1), to predict the severity of HIE. Fu…	Original paper	English	Human	Biochemical
Looney, A.-M., Walsh, B. H., Moloney, G., Grenham, S., Fagan, A., O'Keeffe, G. W., . . . Murray, D. M. (2015). Downregulation of Umbilical Cord Blood Levels of miR-374a in Neonatal Hypoxic Ischemic Encephalopathy. Fonte J Pediatr, 167(2), 269-273.e262. doi:https://doi.org/10.1016/j.jpeds.2015.04.060	Looney, A.-M., Walsh, B. H., Moloney, G., Grenham, S., Fagan, A., O'Keeffe, G. W., . . . Murray, D. M.	2015	Downregulation of Umbilical Cord Blood Levels of miR-374a in Neonatal Hypoxic Ischemic Encephalopathy.	J Pediatr, 167(2), 269-273.e262.	10.1016/j.jpeds.2015.04.060	OBJECTIVE: To investigate the expression profile of microRNA (miRNA) in umbilical cord blood from infants with hypoxic ischemic encephalopathy (HIE). STUDY DESIGN: Full-term infants with perinatal asphyxia were identified under strict enrollment criteria. Degree of encephalopathy was defined using both continuous multichannel electroencephalogram in the first 24 hours of life and modified Sarnat …	Original paper	English	Human	Biochemical
Liu, L., Liu, C., Lu, Y., Liu, L., & Jiang, Y. (2015). ER stress related factor ATF6 and caspase-12 trigger apoptosis in neonatal hypoxic-ischemic encephalopathy. Fonte Int J Clin Exp Pathol, 8(6), 6960-6966.	Liu, L., Liu, C., Lu, Y., Liu, L., & Jiang, Y.	2015	ER stress related factor ATF6 and caspase-12 trigger apoptosis in neonatal hypoxic-ischemic encephalopathy.	Int J Clin Exp Pathol, 8(6), 6960-6966.	26261584	The specific and available markers proteins of neonatal hypoxic-ischemic encephalopathy (HIE) injury are correlated with disease severity and the disability in childhood. Exploring the mechanism of HIE is very helpful to the targeted therapeutic approach in clinical. This study aims to explore the cell death-related proteins or biomarkers that plays roles in the HIE injury. In this study, 15 pati…	Original paper	English	Cell line	Biochemical
Nelson, K. B., & Leviton, A. (1991). How much of neonatal encephalopathy is due to birth asphyxia? Fonte Am J Dis Child, 145(11), 1325-1331. doi:10.1001/archpedi.1991.02160110117034	Nelson, K. B., & Leviton, A.	1991	How much of neonatal encephalopathy is due to birth asphyxia?	Am J Dis Child, 145(11), 1325-1331.	10.1001/archpedi.1991.02160110117034	In the literature on neonatal encephalopathy, the pervasive assumption is that once infants with major malformations or infections have been excluded, most of the remaining cases are due to birth asphyxia. Assessing the proportion of neonatal encephalopathy that is due to asphyxia during birth is difficult because of problems in defining asphyxia and neonatal encephalopathy and in recognizing the…	Review	English	Human	Treatment
Xu, L. X., Lv, Y., Li, Y. H., Ding, X., Wang, Y., Han, X., . . . Feng, X. (2017). Melatonin alleviates brain and peripheral tissue edema in a neonatal rat model of hypoxic-ischemic brain damage: the involvement of edema related proteins. Fonte BMC Pediatr, 17(1), 90. doi:10.1186/s12887-017-0824-x	Xu, L. X., Lv, Y., Li, Y. H., Ding, X., Wang, Y., Han, X., . . . Feng, X.	2017	Melatonin alleviates brain and peripheral tissue edema in a neonatal rat model of hypoxic-ischemic brain damage: the involvement of edema related proteins.	BMC Pediatr, 17(1), 90.	10.1186/s12887-017-0824-x	BACKGROUND: Previous studies have indicated edema may be involved in the pathophysiology following hypoxic-ischemic encephalopathy (HIE), and melatonin may exhibit neuro-protection against brain insults. However, little is known regarding the mechanisms that involve the protective effects of melatonin in the brain and peripheral tissues after HIE. The present study aimed to examine the effects of…	Original paper	English	Rodent (Rat)	Therapeutic response biomarker
Lopez-Suarez, O., Concheiro-Guisan, A., Sanchez-Pintos, P., Cocho, J. A., Fernandez Lorenzo, J. R., & Couce, M. L. (2019). Acylcarnitine profile in neonatal hypoxic-ischemic encephalopathy: The value of butyrylcarnitine as a prognostic marker. Fonte Medicine (Baltimore), 98(15), e15221. doi:10.1097/md.0000000000015221	Lopez-Suarez, O., Concheiro-Guisan, A., Sanchez-Pintos, P., Cocho, J. A., Fernandez Lorenzo, J. R., & Couce, M. L.	2019	Acylcarnitine profile in neonatal hypoxic-ischemic encephalopathy: The value of butyrylcarnitine as a prognostic marker.	Medicine (Baltimore), 98(15), e15221.	10.1097/md.0000000000015221	Optimal prognostic markers evaluating early neuroprotective interventions in neonatal hypoxic-ischemic encephalopathy (HIE) are lacking. This study was designed to assess the prognostic value of acylcarnitines in neonatal HIE.An observational cohort study was conducted over 10 years in 67 HIE. Variables analyzed included sex, blood cord pH, Apgar score, hypothermia treatment (yes/no), neuron-spec…	Original paper	English	Human	Biochemical
Higgins, R. D., Raju, T., Edwards, A. D., Azzopardi, D. V., Bose, C. L., Clark, R. H., . . . Walsh, W. F. (2011). Hypothermia and other treatment options for neonatal encephalopathy: an executive summary of the Eunice Kennedy Shriver NICHD workshop. Fonte J Pediatr, 159(5), 851-858.e851. doi:10.1016/j.jpeds.2011.08.004	Higgins, R. D., Raju, T., Edwards, A. D., Azzopardi, D. V., Bose, C. L., Clark, R. H., . . . Walsh, W. F.	2011	Hypothermia and other treatment options for neonatal encephalopathy: an executive summary of the Eunice Kennedy Shriver NICHD workshop.	J Pediatr, 159(5), 851-858.e851.	10.1016/j.jpeds.2011.08.004	No abstract available	Commentary	English	Undefined	Non-biochemical
Lv, H. Y., Wu, S. J., Gu, X. L., Wang, Q. L., Ren, P. S., Ma, Y., . . . Li, L. X. (2017). Predictive Value of Neurodevelopmental Outcome and Serum Tau Protein Level in Neonates with Hypoxic Ischemic Encephalopathy. Fonte Clin Lab, 63(7), 1153-1162. doi:10.7754/Clin.Lab.2017.170103	Lv, H. Y., Wu, S. J., Gu, X. L., Wang, Q. L., Ren, P. S., Ma, Y., . . . Li, L. X.	2017	Predictive Value of Neurodevelopmental Outcome and Serum Tau Protein Level in Neonates with Hypoxic Ischemic Encephalopathy.	Clin Lab, 63(7), 1153-1162.	10.7754/Clin.Lab.2017.170103	BACKGROUND: Tau protein is s specific protein expressed by neurons in the central nervous system. Elevated serum Tau protein is associated with many diseases of the central nervous system. The serum Tau protein level in neonates with hypoxic ischemic encephalopathy (HIE) is still poorly understood. METHODS: Forty-one human neonates with HIE and thirty-five healthy neonates (control group) within …	Original paper	English	Human	Biochemical
Thomas, N., Santhanam, S., Kumar, M., Kuruvilla, K. A., & Jana, A. K. (2012). Hypothermia for neonatal encephalopathy in resource-poor environments. Fonte J Pediatr, 160(4), 709. doi:https://doi.org/10.1016/j.jpeds.2011.12.039	Thomas, N., Santhanam, S., Kumar, M., Kuruvilla, K. A., & Jana, A. K.	2012	Hypothermia for neonatal encephalopathy in resource-poor environments.	J Pediatr, 160(4), 709.	10.1016/j.jpeds.2011.12.039	No abstract available	Commentary	English	Human	Undefined
Shankaran, S., Natarajan, G., Chalak, L., Pappas, A., McDonald, S. A., & Laptook, A. R. (2016). Hypothermia for neonatal hypoxic–ischemic encephalopathy: NICHD Neonatal Research Network contribution to the field. Fonte Semin Perinatol, 40(6), 385-390. doi:https://doi.org/10.1053/j.semperi.2016.05.009	Shankaran, S., Natarajan, G., Chalak, L., Pappas, A., McDonald, S. A., & Laptook, A. R.	2016	Hypothermia for neonatal hypoxic–ischemic encephalopathy: NICHD Neonatal Research Network contribution to the field.	Semin Perinatol, 40(6), 385-390.	10.1053/j.semperi.2016.05.009	In this article, we summarize the NICHD Neonatal Research Network (NRN) trial of whole-body hypothermia for neonates with hypoxic–ischemic encephalopathy in relation to other randomized controlled trials (RCTs) of hypothermia neuroprotection. We describe the NRN secondary studies that have been published in the past 10 years evaluating clinical, genetic, biochemical, and imaging biomarkers of out…	Review	English	Human	Biochemical
Lv, H. Y., Wu, S. J., Wang, Q. L., Yang, L. H., Ren, P. S., Qiao, B. J., . . . Li, L. X. (2017). Effect of erythropoietin combined with hypothermia on serum tau protein levels and neurodevelopmental outcome in neonates with hypoxic-ischemic encephalopathy. Fonte Neural Regeneration Research, 12(10), 1655-1663. doi:10.4103/1673-5374.217338	Lv, H. Y., Wu, S. J., Wang, Q. L., Yang, L. H., Ren, P. S., Qiao, B. J., . . . Li, L. X.	2017	Effect of erythropoietin combined with hypothermia on serum tau protein levels and neurodevelopmental outcome in neonates with hypoxic-ischemic encephalopathy.	Neural Regeneration Research, 12(10), 1655-1663.	10.4103/1673-5374.217338	Although hypothermia therapy is effective to treat neonatal hypoxic-ischemic encephalopathy, many neonatal patients die or suffer from severe neurological dysfunction. Erythropoietin is considered one of the most promising neuroprotective agents. We hypothesized that erythropoietin combined with hypothermia will improve efficacy of neonatal hypoxic-ischemic encephalopathy treatment. In this study…	Original paper	English	Human	Biochemical
Osredkar, D., Sabir, H., Falck, M., Wood, T., Maes, E., Flatebo, T., . . . Thoresen, M. (2015). Hypothermia Does Not Reverse Cellular Responses Caused by Lipopolysaccharide in Neonatal Hypoxic-Ischaemic Brain Injury. Fonte Dev Neurosci, 37(4-5), 390-397. doi:10.1159/000430860	Osredkar, D., Sabir, H., Falck, M., Wood, T., Maes, E., Flatebo, T., . . . Thoresen, M.	2015	Hypothermia Does Not Reverse Cellular Responses Caused by Lipopolysaccharide in Neonatal Hypoxic-Ischaemic Brain Injury.	Dev Neurosci, 37(4-5), 390-397.	10.1159/000430860	ntroduction: Bacterial lipopolysaccharide (LPS) injection prior to hypoxia-ischaemia significantly increases hypoxia-ischaemic brain injury in 7-day-old (P7) rats. In addition, therapeutic hypothermia (HT) is not neuroprotective in this setting. However, the mechanistic aspects of this therapeutic failure have yet to be elucidated. This study was designed to investigate the underlying cellular me…	Original paper	English	Rodent (Rat)	Biochemical
Massaro, A. N., Govindan, R. B., Vezina, G., Chang, T., Andescavage, N. N., Wang, Y. F., . . . du Plessis, A. J. (2015). Impaired cerebral autoregulation and brain injury in newborns with hypoxic-ischemic encephalopathy treated with hypothermia. Fonte Journal of Neurophysiology, 114(2), 818-824. doi:10.1152/jn.00353.2015	Massaro, A. N., Govindan, R. B., Vezina, G., Chang, T., Andescavage, N. N., Wang, Y. F., . . . du Plessis, A. J.	2015	Impaired cerebral autoregulation and brain injury in newborns with hypoxic-ischemic encephalopathy treated with hypothermia.	Journal of Neurophysiology, 114(2), 818-824.	10.1152/jn.00353.2015	Impaired cerebral autoregulation may contribute to secondary injury in newborns with hypoxic-ischemic encephalopathy (HIE). Continuous, noninvasive assessment of cerebral pressure autoregulation can be achieved with bedside nearinfrared spectroscopy (NIRS) and systemic mean arterial blood pressure (MAP) monitoring. This study aimed to evaluate whether impaired cerebral autoregulation measured by …	Original paper	English	Human	Non-biochemical
Pillers, D.-A. M., & Ditzenberger, G. (2016). Hypoxic-Ischemic Encephalopathy (HIE): A Review for the Bedside Nurse of a Complex Clinical Problem. Fonte Newborn and Infant Nursing Reviews, 16(1), 20-24. doi:https://doi.org/10.1053/j.nainr.2015.12.005	Pillers, D.-A. M., & Ditzenberger, G.	2016	Hypoxic-Ischemic Encephalopathy (HIE): A Review for the Bedside Nurse of a Complex Clinical Problem.	Newborn and Infant Nursing Reviews, 16(1), 20-24.	10.1053/j.nainr.2015.12.005	Hypoxic-ischemic encephalopathy (HIE) is a potentially devastating complication related to events in the prenatal and/or intrapartum period that lead to a depressed infant, or worse, a stillbirth. Prompt recognition of risk factors for HIE is required, followed by rapid delivery of the infant to ensure an optimal outcome. Clinical indicators can be applied to determine which infants are at risk o…	Review	English	Human	Undefined
Bell, S. G. (2016). Hypoxic-Ischemic Encephalopathy and Serum Magnesium Monitoring and Maintenance. Fonte Neonatal Netw, 35(3), 159-163. doi:10.1891/0730-0832.35.3.159	Bell, S. G.	2016	Hypoxic-Ischemic Encephalopathy and Serum Magnesium Monitoring and Maintenance.	Neonatal Netw, 35(3), 159-163.	10.1891/0730-0832.35.3.159	Magnesium plays important roles in many physiologic functions including protein synthesis, bone development, and cell membrane function. There is some evidence to suggest a role for magnesium sulfate as a therapeutic neuroprotective agent along with therapeutic hypothermia in infants with hypoxic-ischemic encephalopathy, but studies are inconclusive. Ischemic insult and hypothermia may both play …	Review	English	Human	Biochemical
Douglas-Escobar, M., & Weiss, M. D. (2015). Hypoxic-ischemic encephalopathy: a review for the clinician. Fonte JAMA Pediatr, 169(4), 397-403. doi:10.1001/jamapediatrics.2014.3269	Douglas-Escobar, M., & Weiss, M. D.	2015	Hypoxic-ischemic encephalopathy: a review for the clinician.	JAMA Pediatr, 169(4), 397-403.	10.1001/jamapediatrics.2014.3269	IMPORTANCE: Hypoxic-ischemic encephalopathy (HIE) occurs in 1 to 8 per 1000 live births in developed countries. Historically, the clinician has had little to offer neonates with HIE other than systemic supportive care. Recently, the neuroprotective therapy of hypothermia has emerged as the standard of care, and other complementary therapies are rapidly transitioning from the basic science to clin…	Review	English	Human	Biochemical
Shankaran, S., McDonald, S. A., Laptook, A. R., Hintz, S. R., Barnes, P. D., Das, A., . . . Bara, R. (2015). Neonatal Magnetic Resonance Imaging Pattern of Brain Injury as a Biomarker of Childhood Outcomes following a Trial of Hypothermia for Neonatal Hypoxic-Ischemic Encephalopathy. Fonte J Pediatr, 167(5), 987-993.e983. doi:https://doi.org/10.1016/j.jpeds.2015.08.013	Shankaran, S., McDonald, S. A., Laptook, A. R., Hintz, S. R., Barnes, P. D., Das, A., . . . Bara, R.	2015	Neonatal Magnetic Resonance Imaging Pattern of Brain Injury as a Biomarker of Childhood Outcomes following a Trial of Hypothermia for Neonatal Hypoxic-Ischemic Encephalopathy.	J Pediatr, 167(5), 987-993.e983.	10.1016/j.jpeds.2015.08.013	Objective To examine the ability of magnetic resonance imaging (MRI) patterns of neonatal brain injury defined by the National Institute of Child Health and Human Development Neonatal Research Network to predict death or IQ at 6-7 years of age following hypothermia for neonatal encephalopathy. Study design Out of 208 participants, 124 had MRI and primary outcome (death or IQ <70) data. The relati…	Original paper	English	Human	Non-biochemical
Umekawa, T., Osman, A. M., Han, W., Ikeda, T., & Blomgren, K. (2015). Resident microglia, rather than blood-derived macrophages, contribute to the earlier and more pronounced inflammatory reaction in the immature compared with the adult hippocampus after hypoxia-ischemia. Fonte Glia, 63(12), 2220-2230. doi:10.1002/glia.22887	Umekawa, T., Osman, A. M., Han, W., Ikeda, T., & Blomgren, K.	2015	Resident microglia, rather than blood-derived macrophages, contribute to the earlier and more pronounced inflammatory reaction in the immature compared with the adult hippocampus after hypoxia-ischemia.	Glia, 63(12), 2220-2230.	10.1002/glia.22887	The mechanisms of neuronal injury after hypoxia-ischemia (HI) are different in the immature and the adult brain, but microglia activation has not been compared. The purpose of this study was to phenotype resident microglia and blood-derived macrophages in the hippocampus after HI in neonatal (postnatal day 9, P9) or adult (3 months of age, 3mo) mice. Unilateral brain injury after HI was induced i…	Original paper	English	Rodent (Mouse)	Biochemical
Chun, P. T., McPherson, R. J., Marney, L. C., Zangeneh, S. Z., Parsons, B. A., Shojaie, A., . . . Juul, S. E. (2015). Serial plasma metabolites following hypoxic-ischemic encephalopathy in a nonhuman primate model. Fonte Dev Neurosci, 37(2), 161-171. doi:10.1159/000370147	Chun, P. T., McPherson, R. J., Marney, L. C., Zangeneh, S. Z., Parsons, B. A., Shojaie, A., . . . Juul, S. E.	2015	Serial plasma metabolites following hypoxic-ischemic encephalopathy in a nonhuman primate model.	Dev Neurosci, 37(2), 161-171.	10.1159/000370147	Biomarkers that indicate the severity of hypoxic-ischemic brain injury and response to treatment and that predict neurodevelopmental outcomes are urgently needed to improve the care of affected neonates. We hypothesize that sequentially obtained plasma metabolomes will provide indicators of brain injury and repair, allowing for the prediction of neurodevelopmental outcomes. A total of 33 Macaca n…	Original paper	English	Primate	Biochemical
Robertson, N. J., Martinello, K., Lingam, I., Avdic-Belltheus, A., Meehan, C., Alonso-Alconada, D., . . . Facchinetti, F. (2019). Melatonin as an adjunct to therapeutic hypothermia in a piglet model of neonatal encephalopathy: A translational study. Fonte Neurobiol Dis, 121, 240-251. doi:https://doi.org/10.1016/j.nbd.2018.10.004	Robertson, N. J., Martinello, K., Lingam, I., Avdic-Belltheus, A., Meehan, C., Alonso-Alconada, D., . . . Facchinetti, F.	2019	Melatonin as an adjunct to therapeutic hypothermia in a piglet model of neonatal encephalopathy: A translational study.	Neurobiol Dis, 121, 240-251.	10.1016/j.nbd.2018.10.004	Therapeutic hypothermia is only partially protective for neonatal encephalopathy; there is an urgent need to develop treatments that augment cooling. Our objective was to assess safety, efficacy and pharmacokinetics of 5 and 15 mg/kg/24 h melatonin (proprietary formulation) administered at 2 h and 26 h after hypoxia-ischemia (HI) with cooling in a piglet model. Following moderate cerebral HI, 30 …	Original paper	English	Piglet	Therapeutic response biomarker
Maggiotto, L. V., Sondhi, M., Shin, B.-C., Garg, M., & Devaskar, S. U. (2019). Circulating blood cellular glucose transporters – Surrogate biomarkers for neonatal hypoxic-ischemic encephalopathy assessed by novel scoring systems. Fonte Molecular Genetics and Metabolism, 127(2), 166-173. doi:https://doi.org/10.1016/j.ymgme.2019.05.013	Maggiotto, L. V., Sondhi, M., Shin, B.-C., Garg, M., & Devaskar, S. U.	2019	Circulating blood cellular glucose transporters – Surrogate biomarkers for neonatal hypoxic-ischemic encephalopathy assessed by novel scoring systems.	Molecular Genetics and Metabolism, 127(2), 166-173.	10.1016/j.ymgme.2019.05.013	Objective: We examined Red Blood Cell (RBC) Glucose Transporter isoform 1 (GLUT1) and White Blood Cell (WBC) Glucose Transporter isoform 3 (GLUT3) protein concentrations to assess their potential as surrogate biomarkers for the presence of hypoxic-ischemic encephalopathy (HIE) and response to therapeutic hypothermia (TH), with respect to the neurodevelopmental prognosis. Study design: A prospecti…	Original paper	English	Human	Biochemical
Martins, R. O., Rotta, N. T., Portela, L. V., & Souza, D. O. (2006). S100B protein related neonatal hypoxia. Fonte Arq Neuropsiquiatr, 64(1), 24-29. doi:10.1590/s0004-282x2006000100006	Martins, R. O., Rotta, N. T., Portela, L. V., & Souza, D. O.	2006	S100B protein related neonatal hypoxia.	Arq Neuropsiquiatr, 64(1), 24-29.	10.1590/s0004-282x2006000100006	Biochemical markers have played an increasingly relevant role in the assessment of neonatal asphyxia. The S100B protein is particularly important in research conducted in this field. The purpose of this study was to underline the importance of the S100B protein in the assessment of term newborn infants with hypoxic-ischemic encephalopathy, as well as to relate it to other substances also involved…	Original paper	English	Human	Biochemical
Chalak, L. F. (2016). Inflammatory Biomarkers of Birth Asphyxia. Fonte Clin Perinatol, 43(3), 501-510. doi:10.1016/j.clp.2016.04.008	Chalak, L. F.	2016	Inflammatory Biomarkers of Birth Asphyxia.	Clin Perinatol, 43(3), 501-510.	10.1016/j.clp.2016.04.008	Although therapies in addition to whole-body cooling are being developed to treat the neonate at risk for hypoxic-ischemic encephalopathy, we have no quickly measured serum inflammatory or neuronal biomarkers to acutely and accurately identify brain injury or to follow the efficacy of therapy. This review covers inflammatory serum biomarkers in the setting of birth asphyxia that can help assess t…	Review	English	Human	Biochemical
Shalak, L. F., & Perlman, J. M. (2002). Infection markers and early signs of neonatal encephalopathy in the term infant. Fonte Ment Retard Dev Disabil Res Rev, 8(1), 14-19. doi:10.1002/mrdd.10006	Shalak, L. F., & Perlman, J. M.	2002	Infection markers and early signs of neonatal encephalopathy in the term infant.	Ment Retard Dev Disabil Res Rev, 8(1), 14-19.	10.1002/mrdd.10006	Recent evidence points to an association between intrauterine infection and cerebral palsy (CP) in the preterm as well as the term infant. The mechanisms that link these two conditions are unclear. Chorioamnionitis is a common clinical problem complicating 5-10% of pregnancies, whereas the incidence of CP attributed to intrapartum asphyxia is rare. Chorioamnionitis may result in brain injury as a…	Review	English	Human	Association to other diaseases
Bale, G., Mitra, S., de Roever, I., Chan, M., Caicedo-Dorado, A., Meek, J., . . . Tachtsidis, I. (2016). Interrelationship Between Broadband NIRS Measurements of Cerebral Cytochrome C Oxidase and Systemic Changes Indicates Injury Severity in Neonatal Encephalopathy. Fonte J Matern Fetal Neonatal Med, 923, 181-186. doi:10.1007/978-3-319-38810-6_24	Bale, G., Mitra, S., de Roever, I., Chan, M., Caicedo-Dorado, A., Meek, J., . . . Tachtsidis, I.	2016	Interrelationship Between Broadband NIRS Measurements of Cerebral Cytochrome C Oxidase and Systemic Changes Indicates Injury Severity in Neonatal Encephalopathy.	J Matern Fetal Neonatal Med, 923, 181-186.	10.1007/978-3-319-38810-6_24	Perinatal hypoxic ischaemic encephalopathy (HIE) is associated with severe neurodevelopmental problems and mortality. There is a clinical need for techniques to provide cotside assessment of the injury extent. This study aims to use non-invasive cerebral broadband near-infrared spectroscopy (NIRS) in combination with systemic physiology to assess the severity of HIE injury. Broadband NIRS is used…	Conference papper	English	Human	Biochemical
East, C. E., Leader, L. R., Sheehan, P., Henshall, N. E., Colditz, P. B., & Lau, R. (2015). Intrapartum fetal scalp lactate sampling for fetal assessment in the presence of a non-reassuring fetal heart rate trace. Fonte Cochrane Database Syst Rev(5), Cd006174. doi:10.1002/14651858.CD006174.pub3	East, C. E., Leader, L. R., Sheehan, P., Henshall, N. E., Colditz, P. B., & Lau, R.	2015	Intrapartum fetal scalp lactate sampling for fetal assessment in the presence of a non-reassuring fetal heart rate trace.	Cochrane Database Syst Rev(5), Cd006174.	10.1002/14651858.CD006174.pub3	BACKGROUND: Fetal scalp blood sampling for lactate estimation may be considered following identification of an abnormal or non-reassuring fetal heart rate pattern. The smaller volume of blood required for this test, compared with the more traditional pH estimation, may improve sampling rates. The appropriate use of this practice mandates systematic review of its safety and clinical effectiveness …	Review	English	Human	Biochemical
Gupta, C., Massaro, A. N., & Ray, P. E. (2016). A new approach to define acute kidney injury in term newborns with hypoxic ischemic encephalopathy. Fonte Pediatr Nephrol, 31(7), 1167-1178. doi:10.1007/s00467-016-3317-5	Gupta, C., Massaro, A. N., & Ray, P. E.	2016	A new approach to define acute kidney injury in term newborns with hypoxic ischemic encephalopathy.	Pediatr Nephrol, 31(7), 1167-1178.	10.1007/s00467-016-3317-5	Current definitions of acute kidney injury (AKI) are not sufficiently sensitive to identify all newborns with AKI during the first week of life. To determine whether the rate of decline of serum creatinine (SCr) during the first week of life can be used to identify newborns with AKI, we reviewed the medical records of 106 term neonates at risk of AKI who were treated with hypothermia for hypoxic …	Original paper	English	Human	Association to other diaseases
Massaro, A. N., Chang, T., Baumgart, S., McCarter, R., Nelson, K. B., & Glass, P. (2014). Biomarkers S100B and neuron-specific enolase predict outcome in hypothermia-treated encephalopathic newborns*. Fonte Pediatr Crit Care Med, 15(7), 615-622. doi:10.1097/pcc.0000000000000155	Massaro, A. N., Chang, T., Baumgart, S., McCarter, R., Nelson, K. B., & Glass, P.	2014	Biomarkers S100B and neuron-specific enolase predict outcome in hypothermia-treated encephalopathic newborns*.	Pediatr Crit Care Med, 15(7), 615-622.	10.1097/pcc.0000000000000155	OBJECTIVES: To evaluate if serum S100B protein and neuron-specific enolase measured during therapeutic hypothermia are predictive of neurodevelopmental outcome at 15 months in children with neonatal encephalopathy. DESIGN: Prospective longitudinal cohort study. SETTING: A level IV neonatal ICU in a freestanding children's hospital. PATIENTS: Term newborns with moderate to severe neonatal encephal…	Original paper	English	Human	Biochemical
Figueira, R. L., Goncalves, F. L., Simoes, A. L., Bernardino, C. A., Lopes, L. S., Castro, E. S. O., & Sbragia, L. (2016). Brain caspase-3 and intestinal FABP responses in preterm and term rats submitted to birth asphyxia. Fonte Braz J Med Biol Res, 49(7). doi:10.1590/1414-431x20165258	Figueira, R. L., Goncalves, F. L., Simoes, A. L., Bernardino, C. A., Lopes, L. S., Castro, E. S. O., & Sbragia, L.	2016	Brain caspase-3 and intestinal FABP responses in preterm and term rats submitted to birth asphyxia.	Braz J Med Biol Res, 49(7).	10.1590/1414-431x20165258	Neonatal asphyxia can cause irreversible injury of multiple organs resulting in hypoxic-ischemic encephalopathy and necrotizing enterocolitis (NEC). This injury is dependent on time, severity, and gestational age, once the preterm babies need ventilator support. Our aim was to assess the different brain and intestinal effects of ischemia and reperfusion in neonate rats after birth anoxia and mech…	Original paper	English	Rodent (Rat)	Biochemical
Chawla, S., Bates, S. V., & Shankaran, S. (2020). Is It Time for a Randomized Controlled Trial of Hypothermia for Mild Hypoxic-Ischemic Encephalopathy? Fonte J Pediatr. doi:https://doi.org/10.1016/j.jpeds.2019.11.030	Chawla, S., Bates, S. V., & Shankaran, S.	2020	Is It Time for a Randomized Controlled Trial of Hypothermia for Mild Hypoxic-Ischemic Encephalopathy?	J Pediatr.	10.1016/j.jpeds.2019.11.030	The time is right to perform a randomized controlled trial (RCT) of neuroprotection for neonates with mild hypoxic-ischemic encephalopathy (HIE). According to published reports, more than 600 infants with mild HIE have undergone hypothermia at 33.5°C for 72 hours.1-6 Data on neuroimaging findings following cooling for mild HIE from these reports are now becoming available. Depending on the cohort…	Commentary	English	Human	Treatment
Solberg, R., Kuligowski, J., Pankratov, L., Escobar, J., Quintas, G., Lliso, I., . . . Vento, M. (2016). Changes of the plasma metabolome of newly born piglets subjected to postnatal hypoxia and resuscitation with air. Fonte, 80(2), 284-292. doi:10.1038/pr.2016.66	Solberg, R., Kuligowski, J., Pankratov, L., Escobar, J., Quintas, G., Lliso, I., . . . Vento, M.	2016	Changes of the plasma metabolome of newly born piglets subjected to postnatal hypoxia and resuscitation with air.	80(2), 284-292.	10.1038/pr.2016.66	BACKGROUND: Perinatal hypoxic-ischemic brain damage is a major cause of mortality and morbidity in the neonatal period. Currently, limited ranges of biochemical tests assessing the intensity and duration of hypoxia are ready for clinical use. However, the need to initiate hypothermia therapy early after the clinical suspicion of hypoxic-ischemic encephalopathy requires the availability of early a…	Original paper	English	Piglet	Biochemical
Massaro, A. N., Chang, T., Kadom, N., Tsuchida, T., Scafidi, J., Glass, P., . . . Nelson, K. B. (2012). Biomarkers of brain injury in neonatal encephalopathy treated with hypothermia. Fonte J Pediatr, 161(3), 434-440. doi:10.1016/j.jpeds.2012.02.047	Massaro, A. N., Chang, T., Kadom, N., Tsuchida, T., Scafidi, J., Glass, P., . . . Nelson, K. B.	2012	Biomarkers of brain injury in neonatal encephalopathy treated with hypothermia.	J Pediatr, 161(3), 434-440.	10.1016/j.jpeds.2012.02.047	Objective To determine if early serum S100B and neuron-specific enolase (NSE) levels are associated with neuroradiographic and clinical evidence of brain injury in newborns with encephalopathy. Study design Patients who received therapeutic whole-body hypothermia were prospectively enrolled in this observational study. Serum specimens were collected at 0, 12, 24, and 72 hours of cooling. S100B an…	Original paper	English	Human	Biochemical
Clyman, R. I. (2012). Late outcome following neonatal hypoxic-ischemic encephalopathy. Fonte J Pediatr, 160(4), A2-A3. doi:https://doi.org/10.1016/j.jpeds.2012.02.022	Clyman, R. I.	2012	Late outcome following neonatal hypoxic-ischemic encephalopathy.	J Pediatr, 160(4), A2-A3.	10.1016/j.jpeds.2012.02.022	Finding early biomarkers that can predict the late outcome of neonates who suffer a perinatal hypoxic-ischemic insult has been the subject of numerous studies over the last decade. In this issue of The Journal, Shankaran et al report the ability of a low-cost, low-tech biomarker—the serial neurologic examination—to predict long term outcomes in term infants with hypoxic-ischemic encephalopathy (H…	Editorial	English	Human	Treatment
Spitzer, A. R., & Chace, D. (2006). Mass spectrometry in neonatal medicine and clinical diagnosis--the [corrected] potential use of mass spectrometry in neonatal brain [corrected] monitoring. Fonte Clin Perinatol, 33(3), 729-744, viii. doi:10.1016/j.clp.2006.06.005	Spitzer, A. R., & Chace, D.	2006	Mass spectrometry in neonatal medicine and clinical diagnosis--the [corrected] potential use of mass spectrometry in neonatal brain [corrected] monitoring.	Clin Perinatol, 33(3), 729-744, viii.	10.1016/j.clp.2006.06.005	This article discusses the application of mass spectroscopy, a technology that may have great potential for screening neonatal brain injury. This approach is anticipated to become increasingly important in neonatal and perinatal research and newborn care during the next few years.	Book Chapter	English	Human	Biochemical
Tann, C. J., Nakakeeto, M., Hagmann, C., Webb, E. L., Nyombi, N., Namiiro, F., . . . Cowan, F. M. (2016). Early cranial ultrasound findings among infants with neonatal encephalopathy in Uganda: an observational study. Fonte Pediatr Res, 80(2), 190-196. doi:10.1038/pr.2016.77	Tann, C. J., Nakakeeto, M., Hagmann, C., Webb, E. L., Nyombi, N., Namiiro, F., . . . Cowan, F. M.	2016	Early cranial ultrasound findings among infants with neonatal encephalopathy in Uganda: an observational study.	Pediatr Res, 80(2), 190-196.	10.1038/pr.2016.77	Background: In sub-Saharan Africa, the timing and nature of brain injury and their relation to mortality in neonatal encephalopathy (NE) are unknown. We evaluated cranial ultrasound (cUS) scans from term Ugandan infants with and without NE for evidence of brain injury. Methods: Infants were recruited from a national referral hospital in Kampala. Cases (184) had NE and controls (100) were systemat…	Original paper	English	Human	Non-biochemical
Debillon, T., Bednarek, N., & Ego, A. (2018). LyTONEPAL: long term outcome of neonatal hypoxic encephalopathy in the era of neuroprotective treatment with hypothermia: a French population-based cohort. Fonte BMC Pediatr, 18(1), 255. doi:10.1186/s12887-018-1232-6	Debillon, T., Bednarek, N., & Ego, A.	2018	LyTONEPAL: long term outcome of neonatal hypoxic encephalopathy in the era of neuroprotective treatment with hypothermia: a French population-based cohort.	BMC Pediatr, 18(1), 255.	10.1186/s12887-018-1232-6	BACKGROUND: Hypoxic-ischemic encephalopathy (HIE) is a rare neonatal condition affecting about 1 per thousand births. Despite a significant improvement in the management of this condition in the last ten years, HIE remains associated with high rates of death and severe neurological disability. From September 2015 to March 2017, a French national cohort of HIE cases was conducted to estimate the e…	Protocol	English	Human	Biochemical
Lally, P. J., Pauliah, S., Montaldo, P., Chaban, B., Oliveira, V., Bainbridge, A., . . . Thayyil, S. (2015). Magnetic Resonance Biomarkers in Neonatal Encephalopathy (MARBLE): a prospective multicountry study. Fonte BMJ Open, 5(9), e008912. doi:10.1136/bmjopen-2015-008912	Lally, P. J., Pauliah, S., Montaldo, P., Chaban, B., Oliveira, V., Bainbridge, A., . . . Thayyil, S.	2015	Magnetic Resonance Biomarkers in Neonatal Encephalopathy (MARBLE): a prospective multicountry study.	BMJ Open, 5(9), e008912.	10.1136/bmjopen-2015-008912	Introduction: Despite cooling, adverse outcomes are seen in up to half of the surviving infants after neonatal encephalopathy. A number of novel adjunct drug therapies with cooling have been shown to be highly neuroprotective in animal studies, and are currently awaiting clinical translation. Rigorous evaluation of these therapies in phase II trials using surrogate MR biomarkers may speed up thei…	Protocol	English	Human	Biochemical
Hoeber, D., Sifringer, M., van de Looij, Y., Herz, J., Sizonenko, S. V., Kempe, K., & Serdar, M. (2016). Erythropoietin Restores Long-Term Neurocognitive Function Involving Mechanisms of Neuronal Plasticity in a Model of Hyperoxia-Induced Preterm Brain Injury. Fonte, 2016, 9247493. doi:10.1155/2016/9247493	Hoeber, D., Sifringer, M., van de Looij, Y., Herz, J., Sizonenko, S. V., Kempe, K., & Serdar, M.	2016	Erythropoietin Restores Long-Term Neurocognitive Function Involving Mechanisms of Neuronal Plasticity in a Model of Hyperoxia-Induced Preterm Brain Injury.	2016, 9247493.	10.1155/2016/9247493	Cerebral white and grey matter injury is the leading cause of an adverse neurodevelopmental outcome in prematurely born infants. High oxygen concentrations have been shown to contribute to the pathogenesis of neonatal brain damage. Here, we focused on motor-cognitive outcome up to the adolescent and adult age in an experimental model of preterm brain injury. In search of the putative mechanisms o…	Original paper	English	Rodent (Rat)	Treatment
Ohshima, M., Taguchi, A., Sato, Y., Ogawa, Y., Saito, S., Yamahara, K., . . . Tsuji, M. (2016). Evaluations of Intravenous Administration of CD34+ Human Umbilical Cord Blood Cells in a Mouse Model of Neonatal Hypoxic-Ischemic Encephalopathy. Fonte Dev Neurosci, 38(5), 331-341. doi:10.1159/000454830	Ohshima, M., Taguchi, A., Sato, Y., Ogawa, Y., Saito, S., Yamahara, K., . . . Tsuji, M.	2016	Evaluations of Intravenous Administration of CD34+ Human Umbilical Cord Blood Cells in a Mouse Model of Neonatal Hypoxic-Ischemic Encephalopathy.	Dev Neurosci, 38(5), 331-341.	10.1159/000454830	Several cell therapies have been explored as novel therapeutic strategies for neonatal encephalopathy because the benefits of current treatments are limited. We previously reported that intravenous administration of human umbilical cord blood (hUCB) CD34+ cells (hematopoietic stem cells/endothelial progenitor cells) at 48 h after insult exerts therapeutic effects in neonatal mice with stroke, i.e…	Original paper	English	Rodent (Mouse)	Treatment
Robertson, N. J., Thayyil, S., Cady, E. B., & Raivich, G. (2014). Magnetic resonance spectroscopy biomarkers in term perinatal asphyxial encephalopathy: from neuropathological correlates to future clinical applications. Fonte Curr Pediatr Rev, 10(1), 37-47. doi:10.2174/157339631001140408120613	Robertson, N. J., Thayyil, S., Cady, E. B., & Raivich, G.	2014	Magnetic resonance spectroscopy biomarkers in term perinatal asphyxial encephalopathy: from neuropathological correlates to future clinical applications.	Curr Pediatr Rev, 10(1), 37-47.	10.2174/157339631001140408120613	Neonatal brain injury remains a devastating condition, with poor outcomes despite the institution of an effective neuroprotective strategy of therapeutic hypothermia. There is an urgent need to develop additional neuroprotective strategies and to tailor our clinical predictive ability for families and their infants. Such goals could be more readily achieved if reliable early clinical indicators o…	Review	English	Human	Biochemical
McKenney, S. L., Mansouri, F. F., Everett, A. D., Graham, E. M., Burd, I., & Sekar, P. (2016). Glial fibrillary acidic protein as a biomarker for brain injury in neonatal CHD. Fonte Cardiology in the Young, 26(7), 1282-1289. doi:10.1017/s1047951115002346	McKenney, S. L., Mansouri, F. F., Everett, A. D., Graham, E. M., Burd, I., & Sekar, P.	2016	Glial fibrillary acidic protein as a biomarker for brain injury in neonatal CHD.	Cardiology in the Young, 26(7), 1282-1289.	10.1017/s1047951115002346	Neonates with critical CHD have evidence, by imaging, of preoperative brain injury, although the timing is unknown. We used circulating postnatal serum glial fibrillary acidic protein as a measure of acute perinatal brain injury in neonates with CHD. Glial fibrillary acidic protein was measured on admission and daily for the first 4 days of life in case and control groups; we included two control…	Original paper	English	Human	Association to other diaseases
Perlman, J. M. (1999). Markers of asphyxia and neonatal brain injury. Fonte N Engl J Med, 341(5), 364-365. doi:10.1056/nejm199907293410510	Perlman, J. M.	1999	Markers of asphyxia and neonatal brain injury.	N Engl J Med, 341(5), 364-365.	10.1056/nejm199907293410510	No abstract available	Editorial	English	Human	Biochemical
McAdams, R. M., & Juul, S. E. (2016). Neonatal Encephalopathy: Update on Therapeutic Hypothermia and Other Novel Therapeutics. Fonte Clin Perinatol, 43(3), 485-500. doi:https://doi.org/10.1016/j.clp.2016.04.007	McAdams, R. M., & Juul, S. E.	2016	Neonatal Encephalopathy: Update on Therapeutic Hypothermia and Other Novel Therapeutics.	Clin Perinatol, 43(3), 485-500.	10.1016/j.clp.2016.04.007	Neonatal encephalopathy (NE) is a major cause of neonatal mortality and morbidity. Therapeutic hypothermia (TH) is standard treatment for newborns at 36 weeks of gestation or greater with intrapartum hypoxia-related NE. Term and late preterm infants with moderate to severe encephalopathy show improved survival and neurodevelopmental outcomes at 18 months of age after TH. TH can increase survival …	Review	English	Human	Treatment
Massaro, A. N., Jeromin, A., Kadom, N., Vezina, G., Hayes, R. L., Wang, K. K., . . . Johnston, M. V. (2013). Serum biomarkers of MRI brain injury in neonatal hypoxic ischemic encephalopathy treated with whole-body hypothermia: a pilot study. Fonte Pediatr Crit Care Med, 14(3), 310-317. doi:10.1097/PCC.0b013e3182720642	Massaro, A. N., Jeromin, A., Kadom, N., Vezina, G., Hayes, R. L., Wang, K. K., . . . Johnston, M. V.	2013	Serum biomarkers of MRI brain injury in neonatal hypoxic ischemic encephalopathy treated with whole-body hypothermia: a pilot study.	Pediatr Crit Care Med, 14(3), 310-317.	10.1097/PCC.0b013e3182720642	Objectives: To determine if candidate biomarkers, ubiquitin carboxyl-terminal esterase L1 and glial fibrillary acidic protein, are elevated in neonates with hypoxic ischemic encephalopathy who die or have severe MRI injury compared with surviving infants with minimal or no injury on brain MRI. Design: Prospective observational study. Setting: Level IIIC outborn neonatal ICU in a free-standing chi…	Original paper	English	Human	Biochemical
Abbasi, H., Bennet, L., Gunn, A. J., & Unsworth, C. P. (2016). Identifying stereotypic evolving micro-scale seizures (SEMS) in the hypoxic-ischemic EEG of the pre-term fetal sheep with a wavelet type-II fuzzy classifier. Fonte Conf Proc IEEE Eng Med Biol Soc, 2016, 973-976. doi:10.1109/embc.2016.7590864	Abbasi, H., Bennet, L., Gunn, A. J., & Unsworth, C. P.	2016	Identifying stereotypic evolving micro-scale seizures (SEMS) in the hypoxic-ischemic EEG of the pre-term fetal sheep with a wavelet type-II fuzzy classifier.	Conf Proc IEEE Eng Med Biol Soc, 2016, 973-976.	10.1109/embc.2016.7590864	Perinatal hypoxic-ischemic encephalopathy (HIE) around the time of birth due to lack of oxygen can lead to debilitating neurological conditions such as epilepsy and cerebral palsy. Experimental data have shown that brain injury evolves over time, but during the first 6-8 hours after HIE the brain has recovered oxidative metabolism in a latent phase, and brain injury is reversible. Treatments such…	Original paper	English	Sheep	Non-biochemical
Ezzati, M., Bainbridge, A., Broad, K. D., Kawano, G., Oliver-Taylor, A., Rocha-Ferreira, E., . . . Robertson, N. J. (2016). Immediate remote ischemic postconditioning after hypoxia ischemia in piglets protects cerebral white matter but not grey matter. Fonte J Cereb Blood Flow Metab, 36(8), 1396-1411. doi:10.1177/0271678x15608862	Ezzati, M., Bainbridge, A., Broad, K. D., Kawano, G., Oliver-Taylor, A., Rocha-Ferreira, E., . . . Robertson, N. J.	2016	Immediate remote ischemic postconditioning after hypoxia ischemia in piglets protects cerebral white matter but not grey matter.	J Cereb Blood Flow Metab, 36(8), 1396-1411.	10.1177/0271678x15608862	Remote ischemic postconditioning (RIPostC) is a promising therapeutic intervention whereby brief episodes of ischemia/reperfusion of one organ (limb) mitigate damage in another organ (brain) that has experienced severe hypoxia-ischemia. Our aim was to assess whether RIPostC is protective following cerebral hypoxia-ischemia in a piglet model of neonatal encephalopathy (NE) using magnetic resonance…	Original paper	English	Piglet	Biochemical
Massaro, A. N., Wu, Y. W., Bammler, T. K., Comstock, B., Mathur, A., McKinstry, R. C., . . . Juul, S. (2018). Plasma Biomarkers of Brain Injury in Neonatal Hypoxic-Ischemic Encephalopathy. Fonte J Pediatr, 194, 67-75.e61. doi:10.1016/j.jpeds.2017.10.060	Massaro, A. N., Wu, Y. W., Bammler, T. K., Comstock, B., Mathur, A., McKinstry, R. C., . . . Juul, S.	2018	Plasma Biomarkers of Brain Injury in Neonatal Hypoxic-Ischemic Encephalopathy.	J Pediatr, 194, 67-75.e61.	10.1016/j.jpeds.2017.10.060	Objectives To evaluate plasma brain specific proteins and cytokines as biomarkers of brain injury in newborns with hypoxic-ischemic encephalopathy (HIE) and, secondarily, to assess the effect of erythropoietin (Epo) treatment on the relationship between biomarkers and outcomes. Study design A study of candidate brain injury biomarkers was conducted in the context of a phase II multicenter randomi…	Original paper	English	Human	Biochemical
Li, J., Kobata, K., Kamei, Y., Okazaki, Y., Nishihara, M., Wada, H., . . . Jenkin, G. (2014). Nucleated red blood cell counts: An early predictor of brain injury and 2-year outcome in neonates with hypoxic–ischemic encephalopathy in the era of cooling-based treatment. Fonte Brain and Development, 36(6), 472-478. doi:https://doi.org/10.1016/j.braindev.2013.06.012	Li, J., Kobata, K., Kamei, Y., Okazaki, Y., Nishihara, M., Wada, H., . . . Jenkin, G.	2014	Nucleated red blood cell counts: An early predictor of brain injury and 2-year outcome in neonates with hypoxic–ischemic encephalopathy in the era of cooling-based treatment.	Brain and Development, 36(6), 472-478.	10.1016/j.braindev.2013.06.012	Background: Raised nucleated red blood cell (NRBC) counts in neonates may indicate in utero hypoxia and brain damage. Objective: The study aimed to examine the use of NRBC counts as a predictor of brain injury and neurodevelopmental outcomes in neonates with hypoxic–ischemic encephalopathy (HIE) treated under current cooling-based strategy. Methods: Forty-three neonates with asphyxia between 2004…	Original paper	English	Human	Blood cells
Hanlon, L. A., Huh, J. W., & Raghupathi, R. (2016). Minocycline Transiently Reduces Microglia/Macrophage Activation but Exacerbates Cognitive Deficits Following Repetitive Traumatic Brain Injury in the Neonatal Rat. Fonte Journal of Neuropathology and Experimental Neurology, 75(3), 214-226. doi:10.1093/jnen/nlv021	Hanlon, L. A., Huh, J. W., & Raghupathi, R.	2016	Minocycline Transiently Reduces Microglia/Macrophage Activation but Exacerbates Cognitive Deficits Following Repetitive Traumatic Brain Injury in the Neonatal Rat.	Journal of Neuropathology and Experimental Neurology, 75(3), 214-226.	10.1093/jnen/nlv021	Elevated microglial/macrophage-associated biomarkers in the cerebrospinal fluid of infant victims of abusive head trauma (AHT) suggest that these cells play a role in the pathophysiology of the injury. In a model of AHT in 11-day-old rats, 3 impacts (24 hours apart) resulted in spatial learning and memory deficits and increased brain microglial/macrophage reactivity, traumatic axonal injury, neur…	Original paper	English	Rodent (Rat)	Association to other diaseases
Fanos, V., Atzori, L., Makarenko, K., Melis, G. B., & Ferrazzi, E. (2013). Metabolomics application in maternal-fetal medicine. Fonte Biomed Res Int, 2013, 720514. doi:10.1155/2013/720514	Fanos, V., Atzori, L., Makarenko, K., Melis, G. B., & Ferrazzi, E.	2013	Metabolomics application in maternal-fetal medicine.	Biomed Res Int, 2013, 720514.	10.1155/2013/720514	Metabolomics in maternal-fetal medicine is still an "embryonic" science. However, there is already an increasing interest in metabolome of normal and complicated pregnancies, and neonatal outcomes. Tissues used for metabolomics interrogations of pregnant women, fetuses and newborns are amniotic fluid, blood, plasma, cord blood, placenta, urine, and vaginal secretions. All published papers highlig…	Review	English	Human	Biochemical
Fanos, V., Antonucci, R., & Atzori, L. (2013). Metabolomics in the developing infant. Fonte Curr Opin Pediatr, 25(5), 604-611. doi:10.1097/MOP.0b013e328363ec8b	Fanos, V., Antonucci, R., & Atzori, L.	2013	Metabolomics in the developing infant.	Curr Opin Pediatr, 25(5), 604-611.	10.1097/MOP.0b013e328363ec8b	PURPOSE OF REVIEW: The aim of this review is to update readers on the most recent publications concerning clinical metabolomics in developing infants. RECENT FINDINGS: Only a limited number of neonatal and pediatric metabolomic studies have been published, in comparison to the adult. However, this number of pediatric and neonatal papers is constantly increasing. The latest papers are related to i…	Review	English	Human	Biochemical
Amarnath, C., Helen Mary, T., Periakarupan, A., Gopinathan, K., & Philson, J. (2016). Neonatal parechovirus leucoencephalitis- radiological pattern mimicking hypoxic-ischemic encephalopathy. Fonte European Journal of Radiology, 85(2), 428-434. doi:https://doi.org/10.1016/j.ejrad.2015.11.038	Amarnath, C., Helen Mary, T., Periakarupan, A., Gopinathan, K., & Philson, J.	2016	Neonatal parechovirus leucoencephalitis- radiological pattern mimicking hypoxic-ischemic encephalopathy.	European Journal of Radiology, 85(2), 428-434.	10.1016/j.ejrad.2015.11.038	Aim Our objective is to study the MR imaging pattern in neonatal parechoviral leucoencephalitis, a rare cause of neonatal white matter abnormality and to differentiate it from hypoxic-ischemic encephalopathy which is the commonest cause of white matter change in neonates. Method We evaluated 25 neonates who presented with features of encephalopathy. Cranial ultrasound and MR imaging was done in a…	Original paper	English	Human	Association to other diaseases
Massaro, A. N., Wu, Y. W., Bammler, T. K., MacDonald, J. W., Mathur, A., Chang, T., . . . Juul, S. E. (2019). Dried blood spot compared to plasma measurements of blood-based biomarkers of brain injury in neonatal encephalopathy. Fonte Pediatr Res, 85(5), 655-661. doi:10.1038/s41390-019-0298-7	Massaro, A. N., Wu, Y. W., Bammler, T. K., MacDonald, J. W., Mathur, A., Chang, T., . . . Juul, S. E.	2019	Dried blood spot compared to plasma measurements of blood-based biomarkers of brain injury in neonatal encephalopathy.	Pediatr Res, 85(5), 655-661.	10.1038/s41390-019-0298-7	BACKGROUND: Data correlating dried blood spots (DBS) and plasma concentrations for neonatal biomarkers of brain injury are lacking. We hypothesized that candidate biomarker levels determined from DBS can serve as a reliable surrogate for plasma levels. METHODS: In the context of a phase II multi-center trial evaluating erythropoietin for neuroprotection in neonatal encephalopathy (NE), DBS were c…	Original paper	English	Human	Biochemical
Weiss, R. J., Bates, S. V., Song, Y. N., Zhang, Y., Herzberg, E. M., Chen, Y. C., . . . Ou, Y. M. (2019). Mining multi-site clinical data to develop machine learning MRI biomarkers: application to neonatal hypoxic ischemic encephalopathy. Fonte Journal of Translational Medicine, 17(1). doi:10.1186/s12967-019-2119-5	Weiss, R. J., Bates, S. V., Song, Y. N., Zhang, Y., Herzberg, E. M., Chen, Y. C., . . . Ou, Y. M.	2019	Mining multi-site clinical data to develop machine learning MRI biomarkers: application to neonatal hypoxic ischemic encephalopathy.	Journal of Translational Medicine, 17(1).	10.1186/s12967-019-2119-5	Background Secondary and retrospective use of hospital-hosted clinical data provides a time- and cost-efficient alternative to prospective clinical trials for biomarker development. This study aims to create a retrospective clinical dataset of Magnetic Resonance Images (MRI) and clinical records of neonatal hypoxic ischemic encephalopathy (HIE), from which clinically-relevant analytic algorithms …	Protocol	English	Human	Non-biochemical
Deng, C.-b., Li, J., Li, L.-y., & Sun, F.-j. (2016). Protective effect of novel substituted nicotine hydrazide analogues against hypoxic brain injury in neonatal rats via inhibition of caspase. Fonte Bioorganic & Medicinal Chemistry Letters, 26(13), 3195-3201. doi:https://doi.org/10.1016/j.bmcl.2016.04.031	Deng, C.-b., Li, J., Li, L.-y., & Sun, F.-j.	2016	Protective effect of novel substituted nicotine hydrazide analogues against hypoxic brain injury in neonatal rats via inhibition of caspase.	Bioorganic & Medicinal Chemistry Letters, 26(13), 3195-3201.	10.1016/j.bmcl.2016.04.031	In hypoxic-ischemic injury of the brain of neonates, the level of caspase-3 was found to be aberrantly activated. Its overexpression leads to the alteration of cytoskeleton protein fodrin and loss of DNA repair enzyme which ultimately results in neurological impairment and disability. Concerning this, the present study was intended to develop novel nicotine hydrazide analogues as caspase inhibito…	Original paper	English	Rodent (Rat)	Biochemical
Merchant, N., & Azzopardi, D. (2015). Early predictors of outcome in infants treated with hypothermia for hypoxic-ischaemic encephalopathy. Fonte Dev Med Child Neurol, 57 Suppl 3, 8-16. doi:10.1111/dmcn.12726	Merchant, N., & Azzopardi, D.	2015	Early predictors of outcome in infants treated with hypothermia for hypoxic-ischaemic encephalopathy.	Dev Med Child Neurol, 57 Suppl 3, 8-16.	10.1111/dmcn.12726	Hypoxic-ischaemic encephalopathy (HIE) is a leading cause of acquired neonatal brain injury. Assessment of the severity of cerebral injury and likely neurological outcome in infants with HIE is important for determining management and prognosis, for counselling parents, and for selection for neuroprotective trials. The condition of the infant at birth, the severity of HIE, neurophysiological test…	Original paper	English	Human	Biochemical
Sweetman, D. U., Onwuneme, C., Watson, W. R., O'Neill, A., Murphy, J. F., & Molloy, E. J. (2016). Renal function and novel urinary biomarkers in infants with neonatal encephalopathy. Fonte Acta Paediatr, 105(11), e513-e519. doi:10.1111/apa.13555	Sweetman, D. U., Onwuneme, C., Watson, W. R., O'Neill, A., Murphy, J. F., & Molloy, E. J.	2016	Renal function and novel urinary biomarkers in infants with neonatal encephalopathy.	Acta Paediatr, 105(11), e513-e519.	10.1111/apa.13555	AIM: Perinatal asphyxia is associated with multi-organ injury including acute kidney injury (AKI). New urinary biomarkers may detect more subtle renal injury. METHODS: Urinary biomarkers (albumin, beta-2 microglobulin, cystatin-C, epidermal growth factor, neutrophil gelatinase-associated lipocalin, osteopontin, uromodulin) were serially measured from days 1 to 7 in term infants with perinatal asp…	Original paper	English	Human	Association to other diaseases
Izbudak, I., & Grant, P. E. (2011). MR Imaging of the Term and Preterm Neonate with Diffuse Brain Injury. Fonte Magnetic Resonance Imaging Clinics of North America, 19(4), 709-731. doi:https://doi.org/10.1016/j.mric.2011.08.014	Izbudak, I., & Grant, P. E.	2011	MR Imaging of the Term and Preterm Neonate with Diffuse Brain Injury.	Magnetic Resonance Imaging Clinics of North America, 19(4), 709-731.	10.1016/j.mric.2011.08.014	Both term and preterm neonates suffer from diffuse brain injury. Global hypoxic-ischemic injury (HII) describes the diffuse brain injury most common in term neonates. HII is thought to result from decreases in blood flow and oxygen supply. Diffuse white matter injury of prematurity describes the most common diffuse brain injury in preterm neonates. The cause is likely multifactorial. Magnetic res…	Review	English	Human	Non-biochemical
Wilkinson, D. (2010). MRI and Withdrawal of Life Support From Newborn Infants With Hypoxic-Ischemic Encephalopathy. Fonte Pediatrics, 126(2), E451-E458. doi:10.1542/peds.2009-3067	Wilkinson, D.	2010	MRI and Withdrawal of Life Support From Newborn Infants With Hypoxic-Ischemic Encephalopathy.	Pediatrics, 126(2), E451-E458.	10.1542/peds.2009-3067	The majority of deaths in infants with hypoxic-ischemic encephalopathy (HIE) follow decisions to withdraw life-sustaining treatment. Clinicians use prognostic tests including MRI to help determine prognosis and decide whether to consider treatment withdrawal. A recently published meta-analysis provided valuable information on the prognostic utility of magnetic resonance (MR) biomarkers in HIE and…	Review	English	Human	Biochemical
Walsh, B. H., & Inder, T. E. (2018). MRI as a biomarker for mild neonatal encephalopathy. Fonte Early Hum Dev, 120, 75-79. doi:https://doi.org/10.1016/j.earlhumdev.2018.02.006	Walsh, B. H., & Inder, T. E.	2018	MRI as a biomarker for mild neonatal encephalopathy.	Early Hum Dev, 120, 75-79.	10.1016/j.earlhumdev.2018.02.006	Historically, there has been limited neuro-imaging data acquired on infants with mild neonatal encephalopathy (NE). This likely reflects the traditional assumption that these infants had a universally good prognosis. As new evidence has emerged challenging this assumption, there has been a renewed interest in the neuro-imaging findings of these infants. To date, magnetic resonance imaging (MRI) s…	Review	English	Human	Non-biochemical
Birca, A., Lortie, A., Birca, V., Decarie, J.-C., Veilleux, A., Gallagher, A., . . . Carmant, L. (2016). Rewarming affects EEG background in term newborns with hypoxic–ischemic encephalopathy undergoing therapeutic hypothermia. Fonte Clinical Neurophysiology, 127(4), 2087-2094. doi:https://doi.org/10.1016/j.clinph.2015.12.013	Birca, A., Lortie, A., Birca, V., Decarie, J.-C., Veilleux, A., Gallagher, A., . . . Carmant, L.	2016	Rewarming affects EEG background in term newborns with hypoxic–ischemic encephalopathy undergoing therapeutic hypothermia.	Clinical Neurophysiology, 127(4), 2087-2094.	10.1016/j.clinph.2015.12.013	Objective: To investigate how rewarming impacts the evolution of EEG background in neonates with hypoxic-ischemic encephalopathy (HIE) undergoing therapeutic hypothermia (TH). Methods: We recruited a retrospective cohort of 15 consecutive newborns with moderate (9) and severe (6) HIE monitored with a continuous EEG during TH and at least 12 h after its end. EEG background was analyzed using conve…	Original paper	English	Human	Non-biochemical
Mir, I. N., Brown, L. S., Rosenfeld, C. R., & Chalak, L. F. (2019). Placental clearance/synthesis of neurobiomarkers GFAP and UCH-L1 in healthy term neonates and those with moderate-severe neonatal encephalopathy. Fonte Pediatr Res, 86(4), 500-504. doi:10.1038/s41390-019-0439-z	Mir, I. N., Brown, L. S., Rosenfeld, C. R., & Chalak, L. F.	2019	Placental clearance/synthesis of neurobiomarkers GFAP and UCH-L1 in healthy term neonates and those with moderate-severe neonatal encephalopathy.	Pediatr Res, 86(4), 500-504.	10.1038/s41390-019-0439-z	Background Fetal concentrations of GFAP and UCH-L1 are elevated in umbilical arterial (UmA) blood of neonates with birth asphyxia plus neonatal encephalopathy (NE), but their source and role of placental clearance/synthesis is unknown. Methods Prospective cohort study of term neonates to (a) determine UmA and venous (UmV) blood concentrations of GFAP and UCH-L1 in term uncomplicated pregnancies a…	Original paper	English	Human	Biochemical
Mitra, S., Bale, G., de Roever, I., Meek, J., Robertson, N. J., & Tachtsidis, I. (2020). Changes in Brain Tissue Oxygenation and Metabolism During Rewarming After Neonatal Encephalopathy are Related to Electrical Abnormality. Fonte Adv Exp Med Biol, 1232, 25-31. doi:10.1007/978-3-030-34461-0_4	Mitra, S., Bale, G., de Roever, I., Meek, J., Robertson, N. J., & Tachtsidis, I.	2020	Changes in Brain Tissue Oxygenation and Metabolism During Rewarming After Neonatal Encephalopathy are Related to Electrical Abnormality.	Adv Exp Med Biol, 1232, 25-31.	10.1007/978-3-030-34461-0_4	Hypoxic ischemic encephalopathy (HIE) leads to significant mortality and morbidity, and therapeutic hypothermia (TH) has become a standard of care following HIE. After TH, the body temperature is brought back to 37 degrees C. Early electroencephalography (EEG) is a reliable outcome biomarker following HIE. We hypothesized that changes in cerebral oxidative metabolism, measured as Delta[oxCCO], in…	Original paper	English	Human	Biochemical
Mitra, S., Bale, G., Meek, J., Uria-Avellanal, C., Robertson, N. J., & Tachtsidis, I. (2016). Relationship Between Cerebral Oxygenation and Metabolism During Rewarming in Newborn Infants After Therapeutic Hypothermia Following Hypoxic-Ischemic Brain Injury. Fonte Adv Exp Med Biol, 923, 245-251. doi:10.1007/978-3-319-38810-6_33	Mitra, S., Bale, G., Meek, J., Uria-Avellanal, C., Robertson, N. J., & Tachtsidis, I.	2016	Relationship Between Cerebral Oxygenation and Metabolism During Rewarming in Newborn Infants After Therapeutic Hypothermia Following Hypoxic-Ischemic Brain Injury.	Adv Exp Med Biol, 923, 245-251.	10.1007/978-3-319-38810-6_33	Therapeutic hypothermia (TH) has become a standard of care following hypoxic ischemic encephalopathy (HIE). After TH, body temperature is brought back to 37 degrees C over 14 h. Lactate/N-acetylasperatate (Lac/NAA) peak area ratio on proton magnetic resonance spectroscopy ((1)H MRS) is the best available outcome biomarker following HIE. We hypothesized that broadband near infrared spectroscopy (N…	Original paper	English	Human	Biochemical
Dorfeuille, N., Morin, V., Tetu, A., Demers, S., Laforest, G., Gouin, K., . . . Bujold, E. (2016). Vaginal Fluid Inflammatory Biomarkers and the Risk of Adverse Neonatal Outcomes in Women with PPROM. Fonte Am J Perinatol, 33(10), 1003-1007. doi:10.1055/s-0036-1582130	Dorfeuille, N., Morin, V., Tetu, A., Demers, S., Laforest, G., Gouin, K., . . . Bujold, E.	2016	Vaginal Fluid Inflammatory Biomarkers and the Risk of Adverse Neonatal Outcomes in Women with PPROM.	Am J Perinatol, 33(10), 1003-1007.	10.1055/s-0036-1582130	Objective The purpose of this study was to evaluate the predictive value of vaginal fluid biomarkers for chorioamnionitis and adverse perinatal outcomes in women with preterm premature rupture of membranes (PPROM). Methods We recruited women with PPROM, without clinical chorioamnionitis, between 22 and 36 weeks' gestation. Vaginal fluid was collected on admission for the measurement of metallopro…	Original paper	English	Human	Association to other diaseases
van Tilborg, E., van Kammen, C. M., de Theije, C. G. M., van Meer, M. P. A., Dijkhuizen, R. M., & Nijboer, C. H. (2017). A quantitative method for microstructural analysis of myelinated axons in the injured rodent brain. Fonte Sci Rep, 7(1), 16492. doi:10.1038/s41598-017-16797-1	van Tilborg, E., van Kammen, C. M., de Theije, C. G. M., van Meer, M. P. A., Dijkhuizen, R. M., & Nijboer, C. H.	2017	A quantitative method for microstructural analysis of myelinated axons in the injured rodent brain.	Sci Rep, 7(1), 16492.	10.1038/s41598-017-16797-1	MRI studies (e.g. using diffusion tensor imaging) revealed that injury to white matter tracts, as observed in for instance perinatal white matter injury and multiple sclerosis, leads to compromised microstructure of myelinated axonal tracts. Alterations in white matter microstructure are also present in a wide range of neurological disorders including autism-spectrum disorders, schizophrenia and …	Original paper	English	Rodent (Mouse)	Association to other diaseases
Merhar, S. L., & Chau, V. (2016). Neuroimaging and Other Neurodiagnostic Tests in Neonatal Encephalopathy. Fonte Clin Perinatol, 43(3), 511-527. doi:https://doi.org/10.1016/j.clp.2016.04.009	Merhar, S. L., & Chau, V.	2016	Neuroimaging and Other Neurodiagnostic Tests in Neonatal Encephalopathy.	Clin Perinatol, 43(3), 511-527.	10.1016/j.clp.2016.04.009	Hypoxic-ischemic encephalopathy is associated with a high risk of morbidity and mortality in the neonatal period. Long-term neurodevelopmental disability is also frequent in survivors. Conventional MRI defines typical patterns of injury that reflect specific pathophysiologic mechanisms. Advanced magnetic resonance techniques now provide unique perspectives on neonatal brain metabolism, microstruc…	Review	English	Human	Non-biochemical
Posod, A., Wechselberger, K., Stanika, R. I., Obermair, G. J., Wegleiter, K., Huber, E., . . . Griesmaier, E. (2017). Administration of secretoneurin is protective in hypoxic-ischemic neonatal brain injury predominantly in the hypoxic-only hemisphere. Fonte Neuroscience, 352, 88-96. doi:10.1016/j.neuroscience.2017.03.055	Posod, A., Wechselberger, K., Stanika, R. I., Obermair, G. J., Wegleiter, K., Huber, E., . . . Griesmaier, E.	2017	Administration of secretoneurin is protective in hypoxic-ischemic neonatal brain injury predominantly in the hypoxic-only hemisphere.	Neuroscience, 352, 88-96.	10.1016/j.neuroscience.2017.03.055	Neonatal brain injury is a problem of global importance. To date, no causal therapies are available. A substance with considerable therapeutic potential is the endogenous neuropeptide secretoneurin (SN), which has proven to be beneficial in adult stroke. The aim of this study was to assess its effect in neonatal hypoxic-ischemic brain injury models. In vitro, primary hippocampal neurons were pre-…	Original paper	English	Rodent (Mouse)	Treatment
Esih, K., Goričar, K., Dolžan, V., & Rener-Primec, Z. (2017). Antioxidant polymorphisms do not influence the risk of epilepsy or its drug resistance after neonatal hypoxic-ischemic brain injury. Fonte Seizure, 46, 38-42. doi:https://doi.org/10.1016/j.seizure.2017.01.005	Esih, K., Goričar, K., Dolžan, V., & Rener-Primec, Z.	2017	Antioxidant polymorphisms do not influence the risk of epilepsy or its drug resistance after neonatal hypoxic-ischemic brain injury.	Seizure, 46, 38-42.	10.1016/j.seizure.2017.01.005	Purpose The aim of this study was to investigate if common functional antioxidant polymorphisms are associated with epilepsy after neonatal hypoxic-ischemic encephalopathy (HIE). The antioxidant enzymes manganese superoxide dismutase (SOD2), glutathione peroxidase 1 (GPX1) and catalase (CAT) represent the primary defence mechanism against reactive oxygen species (ROS). Evidence suggests that gene…	Original paper	English	Human	Genetic biomarker
Lv, H., Wang, Q., Wu, S., Yang, L., Ren, P., Yang, Y., . . . Li, L. (2015). Neonatal hypoxic ischemic encephalopathy-related biomarkers in serum and cerebrospinal fluid. Fonte Clin Chim Acta, 450, 282-297. doi:10.1016/j.cca.2015.08.021	Lv, H., Wang, Q., Wu, S., Yang, L., Ren, P., Yang, Y., . . . Li, L.	2015	Neonatal hypoxic ischemic encephalopathy-related biomarkers in serum and cerebrospinal fluid.	Clin Chim Acta, 450, 282-297.	10.1016/j.cca.2015.08.021	Neonatal hypoxic ischemic encephalopathy (HIE) is a common disease caused by perinatal asphyxia, a major cause of neonatal death, neurological behavior, and long-term disability. Currently, the diagnosis and prognosis of neonatal HIE are based on nervous system clinical manifestations, imaging and electrophysiological examination. These take time and late diagnosis allows brain injury to occur in…	Review	English	Human	Biochemical
Sanchez-Illana, A., Solberg, R., Lliso, I., Pankratov, L., Quintas, G., Saugstad, O. D., . . . Kuligowski, J. (2017). Assessment of phospholipid synthesis related biomarkers for perinatal asphyxia: a piglet study. Fonte Sci Rep, 7, 40315. doi:10.1038/srep40315	Sanchez-Illana, A., Solberg, R., Lliso, I., Pankratov, L., Quintas, G., Saugstad, O. D., . . . Kuligowski, J.	2017	Assessment of phospholipid synthesis related biomarkers for perinatal asphyxia: a piglet study.	Sci Rep, 7, 40315.	10.1038/srep40315	The prompt and reliable identification of infants at risk of hypoxic-ischemic encephalopathy secondary to perinatal asphyxia in the first critical hours is important for clinical decision-making and yet still remains a challenge. This work strives for the evaluation of a panel of metabolic biomarkers that have been associated with the hypoxic-ischemic insult in the perinatal period. Plasma and ur…	Original paper	English	Piglet	Biochemical
Ivanisevic, J., Kotur-Stevuljevic, J., Stefanovic, A., Miljkovic, M., Jelic-Ivanovic, Z., Pejovic, B., & Peco-Antic, A. (2017). Association of paraoxonase 1 and oxidative stress with acute kidney injury in premature asphyxiated neonates. Fonte Chem Biol Interact, 272, 47-52. doi:10.1016/j.cbi.2017.04.014	Ivanisevic, J., Kotur-Stevuljevic, J., Stefanovic, A., Miljkovic, M., Jelic-Ivanovic, Z., Pejovic, B., & Peco-Antic, A.	2017	Association of paraoxonase 1 and oxidative stress with acute kidney injury in premature asphyxiated neonates.	Chem Biol Interact, 272, 47-52.	10.1016/j.cbi.2017.04.014	OBJECTIVES: Acute kidney injury (AKI) is defined as a decrease in glomerular filtration rate with an increase in serum creatinine (sCr). Perinatal asphyxia (PNA) may be etiological factor for AKI with oxidative stress also implicated. Paraoxonase 1 (PON1) activity has been reported to be decreased in renal disease. The aim of our study was to evaluate paraoxonase 1 (PON1) activity and oxidative s…	Original paper	English	Human	Association to other diaseases
Muniraman, H., Gardner, D., Skinner, J., Paweletz, A., Vayalakkad, A., Chee, Y. H., . . . Clarke, P. (2017). Biomarkers of hepatic injury and function in neonatal hypoxic ischemic encephalopathy and with therapeutic hypothermia. Fonte Eur J Pediatr, 176(10), 1295-1303. doi:10.1007/s00431-017-2956-2	Muniraman, H., Gardner, D., Skinner, J., Paweletz, A., Vayalakkad, A., Chee, Y. H., . . . Clarke, P.	2017	Biomarkers of hepatic injury and function in neonatal hypoxic ischemic encephalopathy and with therapeutic hypothermia.	Eur J Pediatr, 176(10), 1295-1303.	10.1007/s00431-017-2956-2	Therapeutic hypothermia (TH) is now provided as standard care to infants with moderate-severe hypoxic ischemic encephalopathy (HIE). The role of TH in limiting neuronal injury is well recognized, but its effect on hepatic injury which occurs frequently in neonatal HIE is not known. Our objective was to characterize biomarkers of liver injury and function in the setting of neonatal HIE and to desc…	Original paper	English	Human	Association to other diaseases
Perrone, S., Bracci, R., & Buonocore, G. (2002). New biomarkers of fetal-neonatal hypoxic stress. Fonte Acta Paediatr Suppl, 91(438), 135-138.	Perrone, S., Bracci, R., & Buonocore, G.	2002	New biomarkers of fetal-neonatal hypoxic stress.	Acta Paediatr Suppl, 91(438), 135-138.	12477278	UNLABELLED: The complex pathophysiological mechanisms underlying perinatal hypoxia make it difficult to define early markers of severe hypoxia-ischemia encephalopathy. However, as progress in the development of neuroprotective therapeutic measures continues, the early identification of neonates at risk of severe hypoxic-ischemic encephalopathy is an important goal for appropriate decision making.…	Review	English	Human	Biochemical
Mondal, N., Bhat, B. V., Banupriya, C., & Koner, B. C. (2010). Oxidative stress in perinatal asphyxia in relation to outcome. Fonte Indian J Pediatr, 77(5), 515-517. doi:10.1007/s12098-010-0059-4	Mondal, N., Bhat, B. V., Banupriya, C., & Koner, B. C.	2010	Oxidative stress in perinatal asphyxia in relation to outcome.	Indian J Pediatr, 77(5), 515-517.	10.1007/s12098-010-0059-4	OBJECTIVE: To study the serum levels of oxidative stress markers - malondialdehyde (MDA) and protein carbonyl in babies with perinatal asphyxia and to correlate their levels with the outcome in terms of mortality and neurodevelopmental sequelae. METHODS: A group of 40 term AGA (appropriate for gestational age) infants with perinatal asphyxia were selected as cases and same number of healthy babie…	Original paper	English	Human	Biochemical
Montaldo, P., Ivain, P., Lally, P., Bassett, P., Pant, S., Oliveira, V., . . . Thayyil, S. (2020). White matter injury after neonatal encephalopathy is associated with thalamic metabolite perturbations. Fonte EBioMedicine, 52, 102663. doi:https://doi.org/10.1016/j.ebiom.2020.102663	Montaldo, P., Ivain, P., Lally, P., Bassett, P., Pant, S., Oliveira, V., . . . Thayyil, S.	2020	White matter injury after neonatal encephalopathy is associated with thalamic metabolite perturbations.	EBioMedicine, 52, 102663.	10.1016/j.ebiom.2020.102663	Background Although thalamic magnetic resonance (MR) spectroscopy (MRS) accurately predicts adverse outcomes after neonatal encephalopathy, its utility in infants without MR visible deep brain nuclei injury is not known. We examined thalamic MRS metabolite perturbations in encephalopathic infants with white matter (WM) injury with or without cortical injury and its associations with adverse outco…	Original paper	English	Human	Biochemical
Lemmon, M. E., Wagner, M. W., Bosemani, T., Carson, K. A., Northington, F. J., Huisman, T., & Poretti, A. (2017). Diffusion Tensor Imaging Detects Occult Cerebellar Injury in Severe Neonatal Hypoxic-Ischemic Encephalopathy. Fonte Dev Neurosci, 39(1-4), 207-214. doi:10.1159/000454856	Lemmon, M. E., Wagner, M. W., Bosemani, T., Carson, K. A., Northington, F. J., Huisman, T., & Poretti, A.	2017	Diffusion Tensor Imaging Detects Occult Cerebellar Injury in Severe Neonatal Hypoxic-Ischemic Encephalopathy.	Dev Neurosci, 39(1-4), 207-214.	10.1159/000454856	Background: Despite the benefits of whole-body hypothermia therapy, many infants with hypoxic-ischemic encephalopathy (HIE) die or have significant long-term neurodevelopmental impairment. Prospectively identifying neonates at risk of poor outcome is essential but not straightforward. The cerebellum is not classically considered to be a brain region vulnerable to hypoxic-ischemic insults; recent …	Original paper	English	Human	Non-biochemical
Montaldo, P., Kaforou, M., Pollara, G., Hervas-Marin, D., Calabria, I., Panadero, J., . . . Thayyil, S. (2019). Whole Blood Gene Expression Reveals Specific Transcriptome Changes in Neonatal Encephalopathy. Fonte Neonatology, 115(1), 68-76. doi:10.1159/000492420	Montaldo, P., Kaforou, M., Pollara, G., Hervas-Marin, D., Calabria, I., Panadero, J., . . . Thayyil, S.	2019	Whole Blood Gene Expression Reveals Specific Transcriptome Changes in Neonatal Encephalopathy.	Neonatology, 115(1), 68-76.	10.1159/000492420	Background: Variable responses to hypothermic neuroprotection are related to the clinical heterogeneity of encephalopathic babies; hence better disease stratification may facilitate the development of individualized neuroprotective therapies. Objectives: We examined if whole blood gene expression analysis can identify specific transcriptome profiles in neonatal encephalopathy. Material and Method…	Original paper	English	Human	Biochemical
Shapiro, K. A., Kim, H., Mandelli, M. L., Rogers, E. E., Gano, D., Ferriero, D. M., . . . Xu, D. (2017). Early changes in brain structure correlate with language outcomes in children with neonatal encephalopathy. Fonte NeuroImage: Clinical, 15, 572-580. doi:https://doi.org/10.1016/j.nicl.2017.06.015	Shapiro, K. A., Kim, H., Mandelli, M. L., Rogers, E. E., Gano, D., Ferriero, D. M., . . . Xu, D.	2017	Early changes in brain structure correlate with language outcomes in children with neonatal encephalopathy.	NeuroImage: Clinical, 15, 572-580.	10.1016/j.nicl.2017.06.015	Global patterns of brain injury correlate with motor, cognitive, and language outcomes in survivors of neonatal encephalopathy (NE). However, it is still unclear whether local changes in brain structure predict specific deficits. We therefore examined whether differences in brain structure at 6months of age are associated with neurodevelopmental outcomes in this population. We enrolled 32 childre…	Original paper	English	Human	Non-biochemical
Wu, Q., Chen, W., Sinha, B., Tu, Y., Manning, S., Thomas, N., . . . Wang, X. (2015). Neuroprotective agents for neonatal hypoxic–ischemic brain injury. Fonte Drug Discovery Today, 20(11), 1372-1381. doi:https://doi.org/10.1016/j.drudis.2015.09.001	Wu, Q., Chen, W., Sinha, B., Tu, Y., Manning, S., Thomas, N., . . . Wang, X.	2015	Neuroprotective agents for neonatal hypoxic–ischemic brain injury.	Drug Discovery Today, 20(11), 1372-1381.	10.1016/j.drudis.2015.09.001	Hypoxic–ischemic (H–I) brain injury in newborns is a major cause of morbidity and mortality that claims thousands of lives each year. In this review, we summarize the promising neuroprotective agents tested on animal models and pilot clinical studies of neonatal H–I brain injury according to the different phases of the disease. These agents target various phases of injury including the early phas…	Review	English	Undefined	Biochemical
Parikh, P., & Juul, S. E. (2018). Neuroprotective Strategies in Neonatal Brain Injury. Fonte J Pediatr, 192, 22-32. doi:https://doi.org/10.1016/j.jpeds.2017.08.031	Parikh, P., & Juul, S. E.	2018	Neuroprotective Strategies in Neonatal Brain Injury.	J Pediatr, 192, 22-32.	10.1016/j.jpeds.2017.08.031	The developing brain responds to injury in a gestational age–dependent manner. During the third trimester, white matter injury is most common, whereas in infants born at term, gray matter injury predominates. Together, prematurity and hypoxic ischemic encephalopathy (HIE) account for 50% of global neonatal mortality, as well as significant neurodevelopmental impairment in survivors. In fact, the …	Commentary	English	Human	Undefined
Shankaran, S. (2014). Outcomes of Hypoxic-Ischemic Encephalopathy in Neonates Treated with Hypothermia. Fonte Clin Perinatol, 41(1), 149-159. doi:https://doi.org/10.1016/j.clp.2013.10.008	Shankaran, S.	2014	Outcomes of Hypoxic-Ischemic Encephalopathy in Neonates Treated with Hypothermia.	Clin Perinatol, 41(1), 149-159.	10.1016/j.clp.2013.10.008	This article examines the evidence regarding mortality and neurodevelopmental outcomes following hypothermia for neonatal hypoxic-ischemic encephalopathy. Data from randomized controlled trials regarding neurodevelopmental outcome at the end point of the major trials, and from 2 of the trials on childhood outcome following hypothermia for neonatal hypoxic-ischemic encephalopathy are presented. Th…	Review	English	Human	Non-biochemical
Murabayashi, M., Minato, M., Okuhata, Y., Makimoto, M., Hosono, S., Masaoka, N., . . . Harada, K. (2008). Kinetics of serum S100B in newborns with intracranial lesions. Fonte Pediatr Int, 50(1), 17-22. doi:10.1111/j.1442-200X.2007.02506.x	Murabayashi, M., Minato, M., Okuhata, Y., Makimoto, M., Hosono, S., Masaoka, N., . . . Harada, K.	2008	Kinetics of serum S100B in newborns with intracranial lesions.	Pediatr Int, 50(1), 17-22.	10.1111/j.1442-200X.2007.02506.x	BACKGROUND: The purpose of the present study was to evaluate the usefulness of serum S100B as a clinical marker of intracranial lesions in newborns. METHODS: The study involved 22 normal and 40 diseased newborns. Serum S100B level was measured on days 1 and 6 in normal newborns. Diseased newborns were classified into four groups: birth asphyxia with hypoxic-ischemic encephalopathy (HIE); birth as…	Original paper	English	Human	Biochemical
Nagdyman, N., Grimmer, I., Scholz, T., Muller, C., & Obladen, M. (2003). Predictive value of brain-specific proteins in serum for neurodevelopmental outcome after birth asphyxia. Fonte Pediatr Res, 54(2), 270-275. doi:10.1203/01.pdr.0000072518.98189.a0	Nagdyman, N., Grimmer, I., Scholz, T., Muller, C., & Obladen, M.	2003	Predictive value of brain-specific proteins in serum for neurodevelopmental outcome after birth asphyxia.	Pediatr Res, 54(2), 270-275.	10.1203/01.pdr.0000072518.98189.a0	Brain-specific proteins have been used to detect cerebral injury after birth asphyxia. Previous investigations suggest that serum protein S-100beta, brain-specific creatine kinase (CK-BB), and neuron-specific enolase (NSE) are capable of identifying patients with a risk of developing hypoxic-ischemic encephalopathy. Whether detection of elevated serum concentrations of these proteins reflects lon…	Original paper	English	Human	Biochemical
Massaro, A. N., Campbell, H. E., Metzler, M., Al-Shargabi, T., Wang, Y. F., du Plessis, A., & Govindan, R. B. (2017). Effect of Temperature on Heart Rate Variability in Neonatal ICU Patients With Hypoxic-Ischemic Encephalopathy. Fonte Pediatric Critical Care Medicine, 18(4), 349-354. doi:10.1097/pcc.0000000000001094	Massaro, A. N., Campbell, H. E., Metzler, M., Al-Shargabi, T., Wang, Y. F., du Plessis, A., & Govindan, R. B.	2017	Effect of Temperature on Heart Rate Variability in Neonatal ICU Patients With Hypoxic-Ischemic Encephalopathy.	Pediatric Critical Care Medicine, 18(4), 349-354.	10.1097/pcc.0000000000001094	Objective: To determine whether measures of heart rate variability are related to changes in temperature during rewarming after therapeutic hypothermia for hypoxic-ischemic encephalopathy. Design: Prospective observational study. Setting: Level 4 neonatal ICU in a free-standing academic children's hospital. Patients: Forty-four infants with moderate to severe hypoxic-ischemic encephalopathy treat…	Original paper	English	Human	Non-biochemical
Nakamura, T., Asanuma, H., Kusuda, S., Imai, K., Hosono, S., Kato, R., . . . Yamada, S. (2017). Multicenter study for brain/body hypothermia for hypoxic-ischemic encephalopathy: Changes in HMGB-1. Fonte, 59(10), 1074-1079. doi:10.1111/ped.13377	Nakamura, T., Asanuma, H., Kusuda, S., Imai, K., Hosono, S., Kato, R., . . . Yamada, S.	2017	Multicenter study for brain/body hypothermia for hypoxic-ischemic encephalopathy: Changes in HMGB-1.	59(10), 1074-1079.	10.1111/ped.13377	BACKGROUND: We measured changes in the blood level of high-mobility group box-1 (HMGB-1) at 24 h intervals in neonates treated with brain/body hypothermia (body hypothermia therapy: BHT) for hypoxic-ischemic encephalopathy (HIE), to evaluate the usefulness of HMGB-1 level for determining outcomes. METHODS: We studied 15 neonates with HIE who underwent BHT (BHT (+) group) and six neonates with HIE…	Original paper	English	Human	Biochemical
Nicolaides, K. H., Wang, J., & Lu, Q. (2008). Expression of T subsets and mIL-2R in peripheral blood of newborns with hypoxic ischemic encephalopathy. Fonte Ultrasound Obstet Gynecol, 4(2), 140-144. doi:10.1007/s12519-008-0028-4	Nicolaides, K. H., Wang, J., & Lu, Q.	2008	Expression of T subsets and mIL-2R in peripheral blood of newborns with hypoxic ischemic encephalopathy.	Ultrasound Obstet Gynecol, 4(2), 140-144.	10.1007/s12519-008-0028-4	BACKGROUND: Infantile and undifferentiated immune cells in the pathogenesis of neonates with HIE have been studied in recent years. This study was undertaken to observe the expression level of T subsets and membrane interleukin-2 receptor (mIL-2R) in the peripheral blood of newborns with hypoxic ischemic encephalopathy (HIE) and its clinical manifestations. METHODS: The peripheral blood mononucle…	Original paper	English	Human	Biochemical
Brown, A. G., Tulina, N. M., Barila, G. O., Hester, M. S., & Elovitz, M. A. (2017). Exposure to intrauterine inflammation alters metabolomic profiles in the amniotic fluid, fetal and neonatal brain in the mouse. Fonte PLoS One, 12(10), e0186656. doi:10.1371/journal.pone.0186656	Brown, A. G., Tulina, N. M., Barila, G. O., Hester, M. S., & Elovitz, M. A.	2017	Exposure to intrauterine inflammation alters metabolomic profiles in the amniotic fluid, fetal and neonatal brain in the mouse.	PLoS One, 12(10), e0186656.	10.1371/journal.pone.0186656	INTRODUCTION: Exposure to prenatal inflammation is associated with diverse adverse neurobehavioral outcomes in exposed offspring. The mechanism by which inflammation negatively impacts the developing brain is poorly understood. Metabolomic profiling provides an opportunity to identify specific metabolites, and novel pathways, which may reveal mechanisms by which exposure to intrauterine inflammat…	Original paper	English	Rodent (Mouse)	Association to other diaseases
van der Aa, N. E., Verhage, C. H., Groenendaal, F., Vermeulen, R. J., de Bode, S., van Nieuwenhuizen, O., & de Vries, L. S. (2013). O31 – 1568 Neonatal neuroimaging predicts recruitment of contralesional corticospinal tracts following perinatal brain injury. Fonte European Journal of Paediatric Neurology, 17, S10. doi:https://doi.org/10.1016/S1090-3798(13)70033-3	van der Aa, N. E., Verhage, C. H., Groenendaal, F., Vermeulen, R. J., de Bode, S., van Nieuwenhuizen, O., & de Vries, L. S.	2013	O31 – 1568 Neonatal neuroimaging predicts recruitment of contralesional corticospinal tracts following perinatal brain injury.	European Journal of Paediatric Neurology, 17, S10.	10.1016/S1090-3798(13)70033-3	No abstract available	Oral presentation	English	Human	Non-biochemical
McAdams, R. M., McPherson, R. J., Kapur, R. P., & Juul, S. E. (2017). Focal Brain Injury Associated with a Model of Severe Hypoxic-Ischemic Encephalopathy in Nonhuman Primates. Fonte Dev Neurosci, 39(1-4), 107-123. doi:10.1159/000456658	McAdams, R. M., McPherson, R. J., Kapur, R. P., & Juul, S. E.	2017	Focal Brain Injury Associated with a Model of Severe Hypoxic-Ischemic Encephalopathy in Nonhuman Primates.	Dev Neurosci, 39(1-4), 107-123.	10.1159/000456658	Worldwide, hypoxic-ischemic encephalopathy (HIE) is a major cause of neonatal mortality and morbidity. To better understand the mechanisms contributing to brain injury and improve outcomes in neonates with HIE, better preclinical animal models that mimic the clinical situation following birth asphyxia in term newborns are needed. In an effort to achieve this goal, we modified our nonhuman primate…	Original paper	English	Primate	Biochemical
Ogihara, T., Hirano, K., Ogihara, H., Misaki, K., Hiroi, M., Morinobu, T., . . . Tamai, H. (2003). Non-protein-bound transition metals and hydroxyl radical generation in cerebrospinal fluid of newborn infants with hypoxic ischemic encephalopathy. Fonte Pediatr Res, 53(4), 594-599. doi:10.1203/01.pdr.0000054685.87405.59	Ogihara, T., Hirano, K., Ogihara, H., Misaki, K., Hiroi, M., Morinobu, T., . . . Tamai, H.	2003	Non-protein-bound transition metals and hydroxyl radical generation in cerebrospinal fluid of newborn infants with hypoxic ischemic encephalopathy.	Pediatr Res, 53(4), 594-599.	10.1203/01.pdr.0000054685.87405.59	Among various hypothetical mechanisms for the in vivo production of reactive oxygen species, transition metal-catalyzed reactions in cooperation with a biologic reducing agent like ascorbic acid or superoxide may be some of the most important. In the present study, we retrospectively examined the existence of non-protein-bound metal ions, an essentially hazardous pro-oxidant form of various trans…	Original paper	English	Human	Biochemical
Boskabadi, H., Zakerihamidi, M., Sadeghian, M. H., Avan, A., Ghayour-Mobarhan, M., & Ferns, G. A. (2017). Nucleated red blood cells count as a prognostic biomarker in predicting the complications of asphyxia in neonates. Fonte J Matern Fetal Neonatal Med, 30(21), 2551-2556. doi:10.1080/14767058.2016.1256988	Boskabadi, H., Zakerihamidi, M., Sadeghian, M. H., Avan, A., Ghayour-Mobarhan, M., & Ferns, G. A.	2017	Nucleated red blood cells count as a prognostic biomarker in predicting the complications of asphyxia in neonates.	J Matern Fetal Neonatal Med, 30(21), 2551-2556.	10.1080/14767058.2016.1256988	OBJECTIVE: Nucleated-red-blood-cells (NRBC) count in umbilical cord of newborns is been suggested as a sign of birth asphyxia. The present study was conducted to explore the value of NRBC count in prognosis of asphyxiated neonates. METHODS: Sixty-three neonates with asphyxia were followed up for two years. Maternal and neonatal information was recorded follow by clinical and laboratory evaluation…	Original paper	English	Human	Blood cells
Andrikopoulou, M., Almalki, A., Farzin, A., Cordeiro, C. N., Johnston, M. V., & Burd, I. (2014). Perinatal biomarkers in prematurity: early identification of neurologic injury. Fonte Oxid Med Cell Longev, 36, 25-31. doi:10.1016/j.ijdevneu.2014.04.002	Andrikopoulou, M., Almalki, A., Farzin, A., Cordeiro, C. N., Johnston, M. V., & Burd, I.	2014	Perinatal biomarkers in prematurity: early identification of neurologic injury.	Oxid Med Cell Longev, 36, 25-31.	10.1016/j.ijdevneu.2014.04.002	Over the past few decades, biomarkers have become increasingly utilized as non-invasive tools in the early diagnosis and management of various clinical conditions. In perinatal medicine, the improved survival of extremely premature infants who are at high risk for adverse neurologic outcomes has increased the demand for the discovery of biomarkers in detecting and predicting the prognosis of infa…	Review	English	Human	Biochemical
Seyfried, N. T., Kuan, C. Y., Sun, Y. Y., Zhao, M., Zhu, P., Fujino, M., . . . Li, X. K. (2016). Oxidative Stress in Hypoxic-Ischemic Encephalopathy: Molecular Mechanisms and Therapeutic Strategies. Fonte eNeuro, 17(12). doi:10.1523/eneuro.0253-16.2016	Seyfried, N. T., Kuan, C. Y., Sun, Y. Y., Zhao, M., Zhu, P., Fujino, M., . . . Li, X. K.	2016	Oxidative Stress in Hypoxic-Ischemic Encephalopathy: Molecular Mechanisms and Therapeutic Strategies.	Int J Mol Sci. 2016 Dec 10;17(12)	10.3390/ijms17122078	Hypoxic-ischemic encephalopathy (HIE) is one of the leading causes of morbidity and mortality in neonates. Because of high concentrations of sensitive immature cells, metal-catalyzed free radicals, non-saturated fatty acids, and low concentrations of antioxidant enzymes, the brain requires high levels of oxygen supply and is, thus, extremely sensitive to hypoxia. Strong evidence indicates that ox…	Review	English	Human	Biochemical
Oh, W., Perritt, R., Shankaran, S., Merritts, M., Donovan, E. F., Ehrenkranz, R. A., . . . Higgins, R. D. (2008). Association between urinary lactate to creatinine ratio and neurodevelopmental outcome in term infants with hypoxic-ischemic encephalopathy. Fonte J Pediatr, 153(3), 375-378. doi:10.1016/j.jpeds.2008.03.041	Oh, W., Perritt, R., Shankaran, S., Merritts, M., Donovan, E. F., Ehrenkranz, R. A., . . . Higgins, R. D.	2008	Association between urinary lactate to creatinine ratio and neurodevelopmental outcome in term infants with hypoxic-ischemic encephalopathy.	J Pediatr, 153(3), 375-378.	10.1016/j.jpeds.2008.03.041	Objective To assess the association between urinary lactate to creatinine ratio (ULCR) and neurodevelopmental outcome in term infants with hypoxic ischemic encephalopathy and examine the effect of hypothermia on the change in ULCR. Study design Spot urine samples were collected in 58 term infants (28 hypothermia, 30 control subjects) with hypoxic ischemic encephalopathy. Urinary lactate and creat…	Original paper	English	Human	Biochemical
Chuvakova, T., & Jaxybayeva, A. (2013). P224 – 1560 Amino acids of spinal liquid at preterm with hypoxic-ischemic encephalopathy. Fonte European Journal of Paediatric Neurology, 17, S115. doi:https://doi.org/10.1016/S1090-3798(13)70403-3	Chuvakova, T., & Jaxybayeva, A.	2013	P224 – 1560 Amino acids of spinal liquid at preterm with hypoxic-ischemic encephalopathy.	European Journal of Paediatric Neurology, 17, S115.	10.1016/S1090-3798(13)70403-3	To study amino acids composition of spinal liquid at preterm newborns with hypoxic-ischemic encephalopathy and to define possibility of their use as indicators of brain damage. The amino acids structure of spinal liquid is studied at 90 prematurely born children with HIE. Investigation was conducted in the 1st day after the birth. It is shown that the greatest changes came to light at newborns wi…	Poster	English	Human	Biochemical
Youn, Y. A., Kim, S. J., Sung, I. K., Chung, S. Y., Kim, Y. H., & Lee, I. G. (2013). P225 – 1527 Significant cytokines in neonatal seizures induced by hypoxic ischemic encephalopathy; IL-1 beta, IL-1Ra, IL-8 and IL-10. Fonte European Journal of Paediatric Neurology, 17, S115. doi:https://doi.org/10.1016/S1090-3798(13)70404-5	Youn, Y. A., Kim, S. J., Sung, I. K., Chung, S. Y., Kim, Y. H., & Lee, I. G.	2013	P225 – 1527 Significant cytokines in neonatal seizures induced by hypoxic ischemic encephalopathy; IL-1 beta, IL-1Ra, IL-8 and IL-10.	European Journal of Paediatric Neurology, 17, S115.	10.1016/S1090-3798(13)70404-5	Objectives: We investigated changes in the levels of significant cytokines in relation to neonatal seizures induced by hypoxic ischemaic encephalopathy (HIE), a pattern of cytokine concentrations serially and the severity of brain insult. Material and method: The HIE-induced seizure group consisted of 13 patients, and another 15 normal newborns were enrolled as a control group. All of the initial…	Poster	English	Human	Biochemical
Morales, D. M., Silver, S. A., Morgan, C. D., Mercer, D., Inder, T. E., Holtzman, D. M., . . . Limbrick, D. D., Jr. (2017). Lumbar Cerebrospinal Fluid Biomarkers of Posthemorrhagic Hydrocephalus of Prematurity: Amyloid Precursor Protein, Soluble Amyloid Precursor Protein alpha, and L1 Cell Adhesion Molecule. Fonte Neurosurgery, 80(1), 82-90. doi:10.1227/neu.0000000000001415	Morales, D. M., Silver, S. A., Morgan, C. D., Mercer, D., Inder, T. E., Holtzman, D. M., . . . Limbrick, D. D., Jr.	2017	Lumbar Cerebrospinal Fluid Biomarkers of Posthemorrhagic Hydrocephalus of Prematurity: Amyloid Precursor Protein, Soluble Amyloid Precursor Protein alpha, and L1 Cell Adhesion Molecule.	Neurosurgery, 80(1), 82-90.	10.1227/neu.0000000000001415	BACKGROUND: Intraventricular hemorrhage (IVH) is the most frequent, severe neurological complication of prematurity and is associated with posthemorrhagic hydrocephalus (PHH) in up to half of cases. PHH requires lifelong neurosurgical care and is associated with significant cognitive and psychomotor disability. Cerebrospinal fluid (CSF) biomarkers may provide both diagnostic information for PHH a…	Original paper	English	Human	Association to other diaseases
Riljak, V., Kraf, J., Daryanani, A., Jiruska, P., & Otahal, J. (2016). Pathophysiology of perinatal hypoxic-ischemic encephalopathy - biomarkers, animal models and treatment perspectives. Fonte Physiol Res, 65(Supplementum 5), S533-s545.	Riljak, V., Kraf, J., Daryanani, A., Jiruska, P., & Otahal, J.	2016	Pathophysiology of perinatal hypoxic-ischemic encephalopathy - biomarkers, animal models and treatment perspectives.	Physiol Res, 65(Supplementum 5), S533-s545.	28006936	Hypoxic-ischemic encephalopathy (HIE) is one of the leading pediatric neurological conditions causing long-term disabilities and socio-economical burdens. Nearly 20-50 % of asphyxiated newborns with HIE die within the newborn period and another third will develop severe health consequences and permanent handicaps. HIE is the result of severe systemic oxygen deprivation and reduced cerebral blood …	Review	English	Undefined	Biochemical
Natarajan, G., Pappas, A., & Shankaran, S. (2016). Outcomes in childhood following therapeutic hypothermia for neonatal hypoxic-ischemic encephalopathy (HIE). Fonte Semin Perinatol, 40(8), 549-555. doi:10.1053/j.semperi.2016.09.007	Natarajan, G., Pappas, A., & Shankaran, S.	2016	Outcomes in childhood following therapeutic hypothermia for neonatal hypoxic-ischemic encephalopathy (HIE).	Semin Perinatol, 40(8), 549-555.	10.1053/j.semperi.2016.09.007	In this article, we review the childhood outcomes of neonates with birth depression and/or hypoxic-ischemic encephalopathy. The outcomes of these children prior to the era of hypothermia for neuroprotection will first be summarized, followed by discussion of results from randomized controlled trials of therapeutic hypothermia for neonatal hypoxic-ischemic encephalopathy. The predictors of outcome…	Review	English	Human	Imaging biomarker
Scher, M. (2001). Perinatal asphyxia: timing and mechanisms of injury in neonatal encephalopathy. Fonte Curr Neurol Neurosci Rep, 1(2), 175-184. doi:10.1007/s11910-001-0014-x	Scher, M.	2001	Perinatal asphyxia: timing and mechanisms of injury in neonatal encephalopathy.	Curr Neurol Neurosci Rep, 1(2), 175-184.	10.1007/s11910-001-0014-x	This article summarizes the recent medical literature regarding perinatal asphyxia with respect to timing and mechanisms of injury for neonates who were clinically diagnosed with an encephalopathy in the newborn period. Multiple mechanisms of injury are reviewed, including genetic vulnerability, acquired inflammatory responses, and clotting defects that can lead to ischemic-induced brain damage. …	Review	English	Human	Biochemical
Lin, Y.-J., & Tsao, P.-N. (2017). Predictors of outcome in neonatal hypoxic ischemic encephalopathy after therapeutic hypothermia. Fonte Pediatrics & Neonatology, 58(6), 563. doi:https://doi.org/10.1016/j.pedneo.2017.01.007	Lin, Y.-J., & Tsao, P.-N.	2017	Predictors of outcome in neonatal hypoxic ischemic encephalopathy after therapeutic hypothermia.	Pediatrics & Neonatology, 58(6), 563.	10.1016/j.pedneo.2017.01.007	No abstract available	Commentary	English	Human	Biochemical
Ma, Q., Dasgupta, C., Li, Y., Huang, L., & Zhang, L. (2017). MicroRNA-210 Suppresses Junction Proteins and Disrupts Blood-Brain Barrier Integrity in Neonatal Rat Hypoxic-Ischemic Brain Injury. Fonte Int J Mol Sci, 18(7). doi:10.3390/ijms18071356	Ma, Q., Dasgupta, C., Li, Y., Huang, L., & Zhang, L.	2017	MicroRNA-210 Suppresses Junction Proteins and Disrupts Blood-Brain Barrier Integrity in Neonatal Rat Hypoxic-Ischemic Brain Injury.	Int J Mol Sci, 18(7).	10.3390/ijms18071356	Cerebral edema, primarily caused by disruption of the blood-brain barrier (BBB), is one of the serious complications associated with brain injury in neonatal hypoxic-ischemic encephalopathy (HIE). Our recent study demonstrated that the hypoxic-ischemic (HI) treatment significantly increased microRNA-210 (miR-210) in the neonatal rat brain and inhibition of miR-210 provided neuroprotection in neon…	Original paper	English	Rodent (Rat)	Biochemical
O'Sullivan, M. P., Looney, A. M., Moloney, G. M., Finder, M., Hallberg, B., Clarke, G., . . . Murray, D. M. (2019). Validation of Altered Umbilical Cord Blood MicroRNA Expression in Neonatal Hypoxic-Ischemic Encephalopathy. Fonte JAMA Neurol, 76(3), 333-341. doi:10.1001/jamaneurol.2018.4182	O'Sullivan, M. P., Looney, A. M., Moloney, G. M., Finder, M., Hallberg, B., Clarke, G., . . . Murray, D. M.	2019	Validation of Altered Umbilical Cord Blood MicroRNA Expression in Neonatal Hypoxic-Ischemic Encephalopathy.	JAMA Neurol, 76(3), 333-341.	10.1001/jamaneurol.2018.4182	Importance Neonatal hypoxic-ischemic encephalopathy (HIE) remains a significant cause of neurologic disability. Identifying infants suitable for therapeutic hypothermia (TH) within a narrow therapeutic time is difficult. No single robust biochemical marker is available to clinicians. Objective To assess the ability of a panel of candidate microRNA (miRNA) to evaluate the development and severity …	Original paper	English	Human	Biochemical
McNally, M. A., & Soul, J. S. (2019). Pharmacologic Prevention and Treatment of Neonatal Brain Injury. Fonte Clin Perinatol, 46(2), 311-325. doi:https://doi.org/10.1016/j.clp.2019.02.006	McNally, M. A., & Soul, J. S.	2019	Pharmacologic Prevention and Treatment of Neonatal Brain Injury.	Clin Perinatol, 46(2), 311-325.	10.1016/j.clp.2019.02.006	Neonatal brain injury (NBI) remains a major contributor to neonatal mortality and long-term neurodevelopmental morbidity. Although therapeutic hypothermia is the only proven treatment to minimize brain injury caused by neonatal encephalopathy in term neonates, it provides incomplete neuroprotection. There are no specific drugs yet proven to prevent NBI in preterm neonates. This review discusses t…	Review	English	Human	Treatment
Kamohara, T., Stomnaroska, O., Petkovska, E., Jancevska, S., & Danilovski, D. (2017). Neonatal Hypoglycemia: Risk Factors and Outcomes. Fonte Pediatr Int, 38(1), 97-101. doi:10.1515/prilozi-2017-0013	Kamohara, T., Stomnaroska, O., Petkovska, E., Jancevska, S., & Danilovski, D.	2017	Neonatal Hypoglycemia: Risk Factors and Outcomes.	Pediatr Int, 38(1), 97-101.	10.1515/prilozi-2017-0013	BACKGROUND AND AIMS: Severe neonatal hypoglycemia (HG) leads to neurologic damage, mental retardation, epilepsy, personality disorders, impaired cardiac performance and muscle weakness. We aimed to assess the clinical characteristics of children with hypoglycemia in a random population of newborns. PATIENTS, METHODS AND RESULTS: We investigated 84 patients (M:F=35:48) born at the University Clini…	Original paper	English	Human	Association to other diaseases
Streitberger, K. J., Leithner, C., Wattenberg, M., Tonner, P. H., Hasslacher, J., Joannidis, M., . . . Storm, C. (2017). Neuron-Specific Enolase Predicts Poor Outcome After Cardiac Arrest and Targeted Temperature Management: A Multicenter Study on 1,053 Patients. Fonte Crit Care Med, 45(7), 1145-1151. doi:10.1097/ccm.0000000000002335	Streitberger, K. J., Leithner, C., Wattenberg, M., Tonner, P. H., Hasslacher, J., Joannidis, M., . . . Storm, C.	2017	Neuron-Specific Enolase Predicts Poor Outcome After Cardiac Arrest and Targeted Temperature Management: A Multicenter Study on 1,053 Patients.	Crit Care Med, 45(7), 1145-1151.	10.1097/ccm.0000000000002335	OBJECTIVE: Outcome prediction after cardiac arrest is important to decide on continuation or withdrawal of intensive care. Neuron-specific enolase is an easily available, observer-independent prognostic biomarker. Recent studies have yielded conflicting results on its prognostic value after targeted temperature management. DESIGN, SETTING, AND PATIENTS: We analyzed neuron-specific enolase serum c…	Original paper	English	Human	Association to other diaseases
O'Sullivan, M. P., Sikora, K. M., Ahearne, C., Twomey, D. M., Finder, M., Boylan, G. B., . . . Murray, D. M. (2018). Validation of Raised Cord Blood Interleukin-16 in Perinatal Asphyxia and Neonatal Hypoxic-Ischaemic Encephalopathy in the BiHiVE2 Cohort. Fonte Dev Neurosci, 40(3), 271-277. doi:10.1159/000491386	O'Sullivan, M. P., Sikora, K. M., Ahearne, C., Twomey, D. M., Finder, M., Boylan, G. B., . . . Murray, D. M.	2018	Validation of Raised Cord Blood Interleukin-16 in Perinatal Asphyxia and Neonatal Hypoxic-Ischaemic Encephalopathy in the BiHiVE2 Cohort.	Dev Neurosci, 40(3), 271-277.	10.1159/000491386	The role of inflammation is an important factor in the progression of hypoxic-ischaemic encephalopathy (HIE). We have previously shown that interleukin-16 (IL-16) is increased in infants with moderate and severe HIE and relates to poor neurodevelopmental outcomes. We aimed to validate IL-16 as a cord blood-based biomarker for HIE and to examine its relationship to long-term outcomes. The study sa…	Original paper	English	Human	Biochemical
Tataranno, M. L., Perrone, S., & Buonocore, G. (2015). Plasma Biomarkers of Oxidative Stress in Neonatal Brain Injury. Fonte Clin Perinatol, 42(3), 529-539. doi:10.1016/j.clp.2015.04.011	Tataranno, M. L., Perrone, S., & Buonocore, G.	2015	Plasma Biomarkers of Oxidative Stress in Neonatal Brain Injury.	Clin Perinatol, 42(3), 529-539.	10.1016/j.clp.2015.04.011	Perinatal encephalopathy is a leading cause of lifelong disability. Increasing evidence indicates that the pathogenesis of perinatal brain damage is much more complex than originally thought, with multiple pathways involved. An important role of oxidative stress (OS) in the pathogenesis of brain injury is recognized for preterm and term infants. This article examines potential reliable and specif…	Review	English	Human	Biochemical
Jiang, H., Lei, J.-J., & Zhang, Y.-H. (2014). Protective effect of topiramate on hypoxic-ischemic brain injury in neonatal rat. Fonte Asian Pacific Journal of Tropical Medicine, 7(6), 496-500. doi:https://doi.org/10.1016/S1995-7645(14)60082-1	Jiang, H., Lei, J.-J., & Zhang, Y.-H.	2014	Protective effect of topiramate on hypoxic-ischemic brain injury in neonatal rat.	Asian Pacific Journal of Tropical Medicine, 7(6), 496-500.	10.1016/S1995-7645(14)60082-1	Objective To explore protective effect of topiramate (TPM) on hypoxic-ischemic brain injury. Methods A total of 360 neonatal rats were selected then randomly divided into sham operation group, ischemia and hypoxia group, conventional treatment group and degradation therapy group (n=90). After surgical treatment, sham and ischemic hypoxia group were treat with normal saline; conventional treatment…	Original paper	English	Rodent (Rat)	Therapeutic response biomarker
Li, Y., & Dammer, E. B. (2017). Osteopontin Is a Blood Biomarker for Microglial Activation and Brain Injury in Experimental Hypoxic-Ischemic Encephalopathy. Fonte, 4(1). doi:10.1523/eneuro.0253-16.2016	Li, Y., & Dammer, E. B.	2017	Osteopontin Is a Blood Biomarker for Microglial Activation and Brain Injury in Experimental Hypoxic-Ischemic Encephalopathy.	eNeuro. 2017 Jan 10;4(1)	10.1523/eneuro.0253-16.2016	Clinical management of neonatal hypoxic-ischemic encephalopathy (HIE) suffers from the lack of reliable surrogate marker tests. Proteomic analysis may identify such biomarkers in blood, but there has been no proof-of-principle evidence to support this approach. Here we performed in-gel trypsin digestion of plasma proteins from four groups of 10-d-old mice [untouched and 24 h after low-dose lipopo…	Original paper	English	Rodent (Mouse)	Biochemical
Bennet, L., Booth, L., & Gunn, A. J. (2010). Potential biomarkers for hypoxic-ischemic encephalopathy. Fonte Semin Fetal Neonatal Med, 15(5), 253-260. doi:10.1016/j.siny.2010.05.007	Bennet, L., Booth, L., & Gunn, A. J.	2010	Potential biomarkers for hypoxic-ischemic encephalopathy.	Semin Fetal Neonatal Med, 15(5), 253-260.	10.1016/j.siny.2010.05.007	Summary Cerebral hypothermia reduces brain injury and improves behavioral recovery after hypoxia–ischemia (HI) at birth. However, using current enrolment criteria many infants are not helped, and conversely, a significant proportion of control infants survive without disability. In order to further improve treatment we need better biomarkers of injury. A ‘true’ biomarker for the phase of evolving…	Review	English	Human	Biochemical
Dennery, P. A. (2003). Predicting neonatal brain injury: are we there yet? Fonte Arch Pediatr Adolesc Med, 157(12), 1151-1152. doi:10.1001/archpedi.157.12.1151	Dennery, P. A.	2003	Predicting neonatal brain injury: are we there yet?	Arch Pediatr Adolesc Med, 157(12), 1151-1152.	10.1001/archpedi.157.12.1151	No abstract available	Editorial	English	Human	Biochemical
Mendoza-Paredes, A., Liu, H., Schears, G., Yu, Z., Markowitz, S. D., Schultz, S., . . . Pastuszko, A. (2008). Resuscitation with 100%, compared with 21%, oxygen following brief, repeated periods of apnea can protect vulnerable neonatal brain regions from apoptotic injury. Fonte Resuscitation, 76(2), 261-270. doi:https://doi.org/10.1016/j.resuscitation.2007.07.022	Mendoza-Paredes, A., Liu, H., Schears, G., Yu, Z., Markowitz, S. D., Schultz, S., . . . Pastuszko, A.	2008	Resuscitation with 100%, compared with 21%, oxygen following brief, repeated periods of apnea can protect vulnerable neonatal brain regions from apoptotic injury.	Resuscitation, 76(2), 261-270.	10.1016/j.resuscitation.2007.07.022	Summary Purpose To determine the effect of repeated intermittent apnea and resuscitation with 100% vs. 21% oxygen enriched gas on levels of key regulatory proteins contributing to cell death (Bax, Caspase-3) or protecting neurons from hypoxic/ischemic injury (Bcl-2, p-Akt, p-CREB). Methods The anaesthetized, mechanically ventilated newborn piglets underwent 10 episodes of apnea with resuscitation…	Original paper	English	Piglet	Biochemical
Kuligowski, J., Solberg, R., Sanchez-Illana, A., Pankratov, L., Parra-Llorca, A., Quintas, G., . . . Vento, M. (2017). Plasma metabolite score correlates with Hypoxia time in a newly born piglet model for asphyxia. Fonte Redox Biol, 12, 1-7. doi:10.1016/j.redox.2017.02.002	Kuligowski, J., Solberg, R., Sanchez-Illana, A., Pankratov, L., Parra-Llorca, A., Quintas, G., . . . Vento, M.	2017	Plasma metabolite score correlates with Hypoxia time in a newly born piglet model for asphyxia.	Redox Biol, 12, 1-7.	10.1016/j.redox.2017.02.002	Hypoxic-ischemic encephalopathy (HIE) secondary to perinatal asphyxia is a leading cause of mortality and acquired long-term neurologic co-morbidities in the neonate. The most successful intervention for the treatment of moderate to severe HIE is moderate whole body hypothermia initiated within 6h from birth. The objective and prompt identification of infants who are at risk of developing moderat…	Original paper	English	Piglet	Biochemical
Jain, S. V., Mathur, A., Srinivasakumar, P., Wallendorf, M., Culver, J. P., & Zempel, J. M. (2017). Prediction of Neonatal Seizures in Hypoxic-Ischemic Encephalopathy Using Electroencephalograph Power Analyses. Fonte Pediatr Neurol, 67, 64-70.e62. doi:https://doi.org/10.1016/j.pediatrneurol.2016.10.019	Jain, S. V., Mathur, A., Srinivasakumar, P., Wallendorf, M., Culver, J. P., & Zempel, J. M.	2017	Prediction of Neonatal Seizures in Hypoxic-Ischemic Encephalopathy Using Electroencephalograph Power Analyses.	Pediatr Neurol, 67, 64-70.e62.	10.1016/j.pediatrneurol.2016.10.019	Background The severity of the initial encephalopathy in neonatal hypoxic-ischemic encephalopathy correlates with seizure burden. Early electroencephalograph (EEG) background activity reflects the severity of encephalopathy. Thus, we hypothesized that early EEG background would be predictive of subsequent seizures in neonatal hypoxic-ischemic encephalopathy. Methods This study included infants un…	Original paper	English	Human	Non-biochemical
Panigrahy, A., Nelson, M. D., Jr., & Bluml, S. (2010). Magnetic resonance spectroscopy in pediatric neuroradiology: clinical and research applications. Fonte Pediatr Radiol, 40(1), 3-30. doi:10.1007/s00247-009-1450-z	Panigrahy, A., Nelson, M. D., Jr., & Bluml, S.	2010	Magnetic resonance spectroscopy in pediatric neuroradiology: clinical and research applications.	Pediatr Radiol, 40(1), 3-30.	10.1007/s00247-009-1450-z	Magnetic resonance spectroscopy (MRS) offers a unique, noninvasive approach to assess pediatric neurological abnormalities at microscopic levels by quantifying cellular metabolites. The most widely available MRS method, proton ((1)H; hydrogen) spectroscopy, is FDA approved for general use and can be ordered by clinicians for pediatric neuroimaging studies if indicated. There are a multitude of bo…	Original paper	English	Human	Biochemical
Patil, U. P., Mally, P. V., & Wachtel, E. V. (2018). Serum biomarkers of neuronal injury in newborns evaluated for selective head cooling: a comparative pilot study. Fonte J Perinat Med, 46(8), 942-947. doi:10.1515/jpm-2017-0354	Patil, U. P., Mally, P. V., & Wachtel, E. V.	2018	Serum biomarkers of neuronal injury in newborns evaluated for selective head cooling: a comparative pilot study.	J Perinat Med, 46(8), 942-947.	10.1515/jpm-2017-0354	Background Evaluation of newborns for hypoxic ischemic encephalopathy (HIE) includes laboratory and clinical parameters, as well as amplitude integrated electroencephalogram (aEEG). Based on qualifying criteria, selective head cooling (SHC) is initiated for infants with evidence of moderate to severe HIE. However, some newborns may not qualify for hypothermia therapy based on normal aEEG. Objecti…	Original paper	English	Human	Biochemical
Sánchez-Illana, Á., Piñeiro-Ramos, J. D., & Kuligowski, J. (2020). Small molecule biomarkers for neonatal hypoxic ischemic encephalopathy. Fonte Seminars in Fetal and Neonatal Medicine, 101084. doi:https://doi.org/10.1016/j.siny.2020.101084	Sánchez-Illana, Á., Piñeiro-Ramos, J. D., & Kuligowski, J.	2020	Small molecule biomarkers for neonatal hypoxic ischemic encephalopathy.	Seminars in Fetal and Neonatal Medicine, 101084.	10.1016/j.siny.2020.101084	Hypoxic Ischemic Encephalopathy (HIE) is one of the most deleterious conditions in the perinatal period and the access to small molecule biomarkers aiding accurate diagnosis and disease staging, progress monitoring, and early outcome prognosis could provide relevant advances towards the development of personalized therapies. The emergence of metabolomics, the “omics” technology enabling the holis…	Review	English	Undefined	Biochemical
Perrone, S., Weiss, M. D., Proietti, F., Rossignol, C., Cornacchione, S., Bazzini, F., . . . Longini, M. (2018). Identification of a panel of cytokines in neonates with hypoxic ischemic encephalopathy treated with hypothermia. Fonte Cytokine, 111, 119-124. doi:https://doi.org/10.1016/j.cyto.2018.08.011	Perrone, S., Weiss, M. D., Proietti, F., Rossignol, C., Cornacchione, S., Bazzini, F., . . . Longini, M.	2018	Identification of a panel of cytokines in neonates with hypoxic ischemic encephalopathy treated with hypothermia.	Cytokine, 111, 119-124.	10.1016/j.cyto.2018.08.011	Purpose Inflammation is a crucial but understudied mechanism of neuronal injury after hypoxia-ischemia. The aim was to identify a panel of cytokines involved in brain injury in neonates with hypoxic ischemic encephalopathy (HIE). Methods Ten newborns with HIE undergoing to therapeutic hypothermia (TH, HIE Group) and 8 healthy newborns (CTRL Group) were enrolled. For the HIE group, 5 samples were …	Original paper	English	Human	Biochemical
Polackova, R., Salounova, D., & Kantor, L. (2018). Lactate as an early predictor of psychomotor development in neonates with asphyxia receiving therapeutic hypothermia. Fonte Biomed Pap Med Fac Univ Palacky Olomouc Czech Repub, 162(2), 144-148. doi:10.5507/bp.2017.052	Polackova, R., Salounova, D., & Kantor, L.	2018	Lactate as an early predictor of psychomotor development in neonates with asphyxia receiving therapeutic hypothermia.	Biomed Pap Med Fac Univ Palacky Olomouc Czech Repub, 162(2), 144-148.	10.5507/bp.2017.052	AIMS: This prospective study aimed to evaluate the relationship between persistently elevated lactate values in the arterial blood of newborns with grade II and III hypoxic ischemic encephalopathy (treated with therapeutic hypothermia) and psychomotor development at 24 months. METHODS: 51 neonates of gestational age from 36 to 41 weeks receiving therapeutic hypothermia for moderate to severe hypo…	Original paper	English	Human	Biochemical
Rao, R., Trivedi, S., Vesoulis, Z., Liao, S. M., Smyser, C. D., & Mathur, A. M. (2017). Safety and Short-Term Outcomes of Therapeutic Hypothermia in Preterm Neonates 34-35 Weeks Gestational Age with Hypoxic-Ischemic Encephalopathy. Fonte J Pediatr, 183, 37-42. doi:https://doi.org/10.1016/j.jpeds.2016.11.019	Rao, R., Trivedi, S., Vesoulis, Z., Liao, S. M., Smyser, C. D., & Mathur, A. M.	2017	Safety and Short-Term Outcomes of Therapeutic Hypothermia in Preterm Neonates 34-35 Weeks Gestational Age with Hypoxic-Ischemic Encephalopathy.	J Pediatr, 183, 37-42.	10.1016/j.jpeds.2016.11.019	Objective To evaluate the safety and short-term outcomes of preterm neonates born at 34-35 weeks gestation with hypoxic-ischemic encephalopathy (HIE) treated with therapeutic hypothermia. Study design Medical records of preterm neonates born at 34-35 weeks gestational age with HIE treated with therapeutic hypothermia were retrospectively reviewed. Short-term safety outcomes and the presence, seve…	Original paper	English	Human	Non-biochemical
Ponnusamy, V., Kapellou, O., Yip, E., Evanson, J., Wong, L. F., Michael-Titus, A., . . . Shah, D. K. (2016). A study of microRNAs from dried blood spots in newborns after perinatal asphyxia: a simple and feasible biosampling method. Fonte Pediatr Res, 79(5), 799-805. doi:10.1038/pr.2015.276	Ponnusamy, V., Kapellou, O., Yip, E., Evanson, J., Wong, L. F., Michael-Titus, A., . . . Shah, D. K.	2016	A study of microRNAs from dried blood spots in newborns after perinatal asphyxia: a simple and feasible biosampling method.	Pediatr Res, 79(5), 799-805.	10.1038/pr.2015.276	BACKGROUND: The potential of microRNAs (miRNAs) as bedside biomarkers in selecting newborns with hypoxic-ischemic encephalopathy (HIE) for neuroprotection has yet to be explored. Commonly, blood-based biomarker tests use plasma or serum which don't allow evaluation of both intracellular and extracellular changes. METHODS: We describe a technique to extract and compare expression of miRNAs from a …	Original paper	English	Human	Biochemical
Chavez-Valdez, R., O'Connor, M., Perin, J., Reyes, M., Armstrong, J., Parkinson, C., . . . Lee, J. K. (2017). Sex-specific associations between cerebrovascular blood pressure autoregulation and cardiopulmonary injury in neonatal encephalopathy and therapeutic hypothermia. Fonte Pediatr Res, 81(5), 759-766. doi:10.1038/pr.2017.23	Chavez-Valdez, R., O'Connor, M., Perin, J., Reyes, M., Armstrong, J., Parkinson, C., . . . Lee, J. K.	2017	Sex-specific associations between cerebrovascular blood pressure autoregulation and cardiopulmonary injury in neonatal encephalopathy and therapeutic hypothermia.	Pediatr Res, 81(5), 759-766.	10.1038/pr.2017.23	BACKGROUND: Cardiopulmonary injury is common in neonatal encephalopathy, but the link with cerebrovascular dysfunction is unknown. We hypothesized that alterations of cerebral autoregulation are associated with cardiopulmonary injury in neonates treated with therapeutic hypothermia (TH) for neonatal encephalopathy. METHODS: The cerebral hemoglobin volume index (HVx) from near-infrared spectroscop…	Original paper	English	Human	Association to other diaseases
Garberg, H. T., Huun, M. U., Baumbusch, L. O., Asegg-Atneosen, M., Solberg, R., & Saugstad, O. D. (2017). Temporal Profile of Circulating microRNAs after Global Hypoxia-Ischemia in Newborn Piglets. Fonte Neonatology, 111(2), 133-139. doi:10.1159/000449032	Garberg, H. T., Huun, M. U., Baumbusch, L. O., Asegg-Atneosen, M., Solberg, R., & Saugstad, O. D.	2017	Temporal Profile of Circulating microRNAs after Global Hypoxia-Ischemia in Newborn Piglets.	Neonatology, 111(2), 133-139.	10.1159/000449032	BACKGROUND: There is a lack of reliable biomarkers that can identify and grade acute hypoxic-ischemic encephalopathy in newborns. MicroRNAs (miRNA) are short, non-coding strands of RNA that are released into the circulation in response to tissue stress and injury. Some miRNAs are highly tissue specific and thus may potentially be non-invasive biomarkers of neonatal hypoxic-ischemic brain injury. …	Original paper	English	Piglet	Biochemical
Alsina, M., Martin-Ancel, A., Alarcon-Allen, A., Arca, G., Gaya, F., & Garcia-Alix, A. (2017). The Severity of Hypoxic-Ischemic Encephalopathy Correlates With Multiple Organ Dysfunction in the Hypothermia Era. Fonte Pediatric Critical Care Medicine, 18(3), 234-240. doi:10.1097/pcc.0000000000001068	Alsina, M., Martin-Ancel, A., Alarcon-Allen, A., Arca, G., Gaya, F., & Garcia-Alix, A.	2017	The Severity of Hypoxic-Ischemic Encephalopathy Correlates With Multiple Organ Dysfunction in the Hypothermia Era.	Pediatric Critical Care Medicine, 18(3), 234-240.	10.1097/pcc.0000000000001068	Objectives: The objectives are to 1) determine whether there is a positive correlation between the severity of hypoxic-ischemic encephalopathy and multiple organ dysfunction and 2) evaluate the organ dysfunction pattern in infants with hypoxic-ischemic encephalopathy in the hypothermia era. Design: Retrospective observational study of prospective data collected between April 2009 and December 201…	Original paper	English	Human	Association to other diaseases
Reinke, S. N., Walsh, B. H., Boylan, G. B., Sykes, B. D., Kenny, L. C., Murray, D. M., & Broadhurst, D. I. (2013). H-1 NMR Derived Metabolomic Profile of Neonatal Asphyxia in Umbilical Cord Serum: Implications for Hypoxic Ischemic Encephalopathy. Fonte Journal of Proteome Research, 12(9), 4230-4239. doi:10.1021/pr400617m	Reinke, S. N., Walsh, B. H., Boylan, G. B., Sykes, B. D., Kenny, L. C., Murray, D. M., & Broadhurst, D. I.	2013	H-1 NMR Derived Metabolomic Profile of Neonatal Asphyxia in Umbilical Cord Serum: Implications for Hypoxic Ischemic Encephalopathy.	Journal of Proteome Research, 12(9), 4230-4239.	10.1021/pr400617m	Neonatal hypoxic ischemic encephalopathy (HIE) is a severe consequence of perinatal asphyxia (PA) that can result in life-long neurological disability. Disease mechanisms, including the role and interaction of individual metabolic pathways, remain unclear. As hypoxia is an acute condition, aerobic energy metabolism is central to global metabolic pathways, and these metabolites are detectable usin…	Original paper	English	Human	Biochemical
Saito, J., Shibasaki, J., Shimokaze, T., Kishigami, M., Ohyama, M., Hoshino, R., . . . Itani, Y. (2016). Temporal Relationship between Serum Levels of Interleukin-6 and C-Reactive Protein in Therapeutic Hypothermia for Neonatal Hypoxic-Ischemic Encephalopathy. Fonte Am J Perinatol, 33(14), 1401-1406. doi:10.1055/s-0036-1583192	Saito, J., Shibasaki, J., Shimokaze, T., Kishigami, M., Ohyama, M., Hoshino, R., . . . Itani, Y.	2016	Temporal Relationship between Serum Levels of Interleukin-6 and C-Reactive Protein in Therapeutic Hypothermia for Neonatal Hypoxic-Ischemic Encephalopathy.	Am J Perinatol, 33(14), 1401-1406.	10.1055/s-0036-1583192	Objective C-reactive protein (CRP) is a useful marker of neonatal infection. Recent studies have shown that neonatal therapeutic hypothermia delays an elevation of CRP in infants with hypoxic-ischemic encephalopathy (HIE). This study investigated the time difference of peak levels of serum CRP and other inflammatory responses during therapeutic hypothermia. Study design We prospectively studied t…	Original paper	English	Human	Biochemical
Bellos, I., Fitrou, G., Pergialiotis, V., Perrea, D. N., Papantoniou, N., & Daskalakis, G. (2019). Random urine uric acid to creatinine and prediction of perinatal asphyxia: a meta-analysis. Fonte J Matern Fetal Neonatal Med, 32(22), 3864-3870. doi:10.1080/14767058.2018.1471677	Bellos, I., Fitrou, G., Pergialiotis, V., Perrea, D. N., Papantoniou, N., & Daskalakis, G.	2019	Random urine uric acid to creatinine and prediction of perinatal asphyxia: a meta-analysis.	J Matern Fetal Neonatal Med, 32(22), 3864-3870.	10.1080/14767058.2018.1471677	Objective: The purpose of the present review is to evaluate whether urine uric acid to creatinine ratio is increased in perinatal asphyxia and hypoxic-ischemic encephalopathy (HIE), as well as to assess its predictive accuracy in the disease. Methods: We used the Medline (1966-2017), Scopus (2004-2017), Clinicaltrials.gov (2008-2017), Embase (1980-2017), Cochrane Central Register of Controlled Tr…	Review	English	Human	Biochemical
Sanchez-Illana, A., Nunez-Ramiro, A., Cernada, M., Parra-Llorca, A., Valverde, E., Blanco, D., . . . Boix, H. (2017). Evolution of Energy Related Metabolites in Plasma from Newborns with Hypoxic-Ischemic Encephalopathy during Hypothermia Treatment. Fonte, 7(1), 17039. doi:10.1038/s41598-017-17202-7	Sanchez-Illana, A., Nunez-Ramiro, A., Cernada, M., Parra-Llorca, A., Valverde, E., Blanco, D., . . . Boix, H.	2017	Evolution of Energy Related Metabolites in Plasma from Newborns with Hypoxic-Ischemic Encephalopathy during Hypothermia Treatment.	7(1), 17039.	10.1038/s41598-017-17202-7	Therapeutic hypothermia (TH) initiated within 6 h from birth is the most effective therapeutic approach for moderate to severe hypoxic-ischemic encephalopathy (HIE). However, underlying mechanisms and effects on the human metabolism are not yet fully understood. This work aims at studying the evolution of several energy related key metabolites in newborns with HIE undergoing TH employing gas chro…	Original paper	English	Human	Biochemical
Parker, S.-J., Kuzniewicz, M., Niki, H., & Wu, Y. W. (2018). Antenatal and Intrapartum Risk Factors for Hypoxic-Ischemic Encephalopathy in a US Birth Cohort. Fonte J Pediatr, 203, 163-169. doi:https://doi.org/10.1016/j.jpeds.2018.08.028	Parker, S.-J., Kuzniewicz, M., Niki, H., & Wu, Y. W.	2018	Antenatal and Intrapartum Risk Factors for Hypoxic-Ischemic Encephalopathy in a US Birth Cohort.	J Pediatr, 203, 163-169.	10.1016/j.jpeds.2018.08.028	Objective To identify risk factors for hypoxic-ischemic encephalopathy (HIE) within a recent US birth cohort. Study design In a retrospective cohort study of 44 572 singleton infants ≥36 weeks of gestation born at Kaiser Permanente Northern California in 2008-2015, we identified all infants with HIE based on the presence of 3 inclusion criteria: clinical signs of neonatal encephalopathy, NICU adm…	Original paper	English	Human	Non-biochemical
Campbell, H., Govindan, R. B., Kota, S., Al-Shargabi, T., Metzler, M., Andescavage, N., . . . Massaro, A. N. (2018). Autonomic Dysfunction in Neonates with Hypoxic Ischemic Encephalopathy Undergoing Therapeutic Hypothermia Impairs Physiological Responses to Routine Care Events. Fonte J Pediatr, 196, 38-44. doi:https://doi.org/10.1016/j.jpeds.2017.12.071	Campbell, H., Govindan, R. B., Kota, S., Al-Shargabi, T., Metzler, M., Andescavage, N., . . . Massaro, A. N.	2018	Autonomic Dysfunction in Neonates with Hypoxic Ischemic Encephalopathy Undergoing Therapeutic Hypothermia Impairs Physiological Responses to Routine Care Events.	J Pediatr, 196, 38-44.	10.1016/j.jpeds.2017.12.071	Objective To evaluate whether infants with hypoxic-ischemic encephalopathy and evidence of autonomic dysfunction have aberrant physiological responses to care events that could contribute to evolving brain injury. Study design Continuous tracings of heart rate (HR), blood pressure (BP), cerebral near infrared spectroscopy, and video electroencephalogram data were recorded from newborn infants wit…	Original paper	English	Human	Non-biochemical
Sanchez-Illana, A., Thayyil, S., Montaldo, P., Jenkins, D., Quintas, G., Oger, C., . . . Kuligowski, J. (2017). Novel free-radical mediated lipid peroxidation biomarkers in newborn plasma. Fonte Anal Chim Acta, 996, 88-97. doi:10.1016/j.aca.2017.09.026	Sanchez-Illana, A., Thayyil, S., Montaldo, P., Jenkins, D., Quintas, G., Oger, C., . . . Kuligowski, J.	2017	Novel free-radical mediated lipid peroxidation biomarkers in newborn plasma.	Anal Chim Acta, 996, 88-97.	10.1016/j.aca.2017.09.026	Oxidative stress derived from perinatal asphyxia appears to be closely linked to neonatal brain damage and lipid peroxidation biomarkers have shown to provide predictive power of oxidative stress related pathologies in situations of hypoxia and reoxygenation in the newborn. The objective of this work was to develop and validate of a comprehensive liquid chromatography tandem mass spectrometry app…	Original paper	English	Human	Biochemical
Kyng, K. J., Edhager, A. V., Henriksen, T. B., Swan, C. Z., Gregersen, N., & Palmfeldt, J. (2018). Biomarker Discovery by Mass Spectrometry in Cerebrospinal Fluid and Plasma after Global Hypoxia-Ischemia in Newborn Piglets. Fonte Neonatology, 114(4), 307-314. doi:10.1159/000490393	Kyng, K. J., Edhager, A. V., Henriksen, T. B., Swan, C. Z., Gregersen, N., & Palmfeldt, J.	2018	Biomarker Discovery by Mass Spectrometry in Cerebrospinal Fluid and Plasma after Global Hypoxia-Ischemia in Newborn Piglets.	Neonatology, 114(4), 307-314.	10.1159/000490393	BACKGROUND: Biomarkers may qualify diagnosis, treatment allocation, and prognostication in neonatal encephalopathy. Biomarker development is challenged by competing etiologies, inter-individual genetic variability, and a lack of specific neonatal markers. To address these challenges, we used a standardized neonatal hypoxic-ischemic (HI) encephalopathy model with pre- and post-HI sampling of cereb…	Original paper	English	Piglet	Biochemical
Joseph, S., Kumar, S., Ahamed, M. Z., & Lakshmi, S. (2018). Cardiac Troponin-T as a Marker of Myocardial Dysfunction in Term Neonates with Perinatal Asphyxia. Fonte Indian J Pediatr, 85(10), 877-884. doi:10.1007/s12098-018-2667-3	Joseph, S., Kumar, S., Ahamed, M. Z., & Lakshmi, S.	2018	Cardiac Troponin-T as a Marker of Myocardial Dysfunction in Term Neonates with Perinatal Asphyxia.	Indian J Pediatr, 85(10), 877-884.	10.1007/s12098-018-2667-3	OBJECTIVES: To describe the diagnostic test properties of Cardiac Troponin-T (cTnT) in predicting myocardial dysfunction in asphyxiated term neonates by taking echocardiography as the gold standard and to establish the optimum cut-off values of cTnT for myocardial dysfunction, shock, severe hypoxic ischemic encephalopathy (HIE) and mortality by receiver operator characteristic (ROC) curve analysi…	Original paper	English	Human	Association to other diaseases
Sarafidis, K., Efstathiou, N., Begou, O., Soubasi, V., Agakidou, E., Gika, E., . . . Drossou, V. (2017). Urine metabolomic profile in neonates with hypoxic-ischemic encephalopathy. Fonte Hippokratia, 21(2), 80-84.	Sarafidis, K., Efstathiou, N., Begou, O., Soubasi, V., Agakidou, E., Gika, E., . . . Drossou, V.	2017	Urine metabolomic profile in neonates with hypoxic-ischemic encephalopathy.	Hippokratia, 21(2), 80-84	30455560	Background: Metabolomics could provide valuable insights into hypoxemic-ischemic encephalopathy (HIE) revealing new disease-associated biochemical derangements. The study aimed to investigate urine metabolic changes in neonates with HIE compared to healthy controls, using targeted liquid chromatography-tandem mass spectrometry (LC-MS/MS). Patients and Methods: In this prospective, single-center s…	Original paper	English	Human	Biochemical
Seyfried, N. T., Kuan, C. Y., Sun, Y. Y., Akamatsu, T., Sugiyama, T., Aoki, Y., . . . Itoh, M. (2019). A Pilot Study of Soluble Form of LOX-1 as a Novel Biomarker for Neonatal Hypoxic-Ischemic Encephalopathy. Fonte eNeuro, 206, 49-55.e43. doi:10.1016/j.jpeds.2018.10.036	Seyfried, N. T., Kuan, C. Y., Sun, Y. Y., Akamatsu, T., Sugiyama, T., Aoki, Y., . . . Itoh, M.	2019	A Pilot Study of Soluble Form of LOX-1 as a Novel Biomarker for Neonatal Hypoxic-Ischemic Encephalopathy.	eNeuro, 206, 49-55.e43.	10.1016/j.jpeds.2018.10.036	OBJECTIVE: To evaluate the soluble form of lectin-like oxidized low-density lipoprotein receptor-1 (sLOX-1) as a biomarker of severity staging and prognosis in neonatal hypoxic-ischemic encephalopathy (HIE). STUDY DESIGN: We performed an observational study enrolling 27 infants with HIE and 45 control infants of gestational age >/=36 weeks and birth weight >/=1800 g. The HIE criteria were pH </=7…	Original paper	English	Human	Biochemical
Huun, M. U., Garberg, H., Loberg, E. M., Escobar, J., Martinez-Orgado, J., Saugstad, O. D., & Solberg, R. (2018). DHA and therapeutic hypothermia in a short-term follow-up piglet model of hypoxia-ischemia: Effects on H+MRS biomarkers. Fonte PLoS One, 13(8), e0201895. doi:10.1371/journal.pone.0201895	Huun, M. U., Garberg, H., Loberg, E. M., Escobar, J., Martinez-Orgado, J., Saugstad, O. D., & Solberg, R.	2018	DHA and therapeutic hypothermia in a short-term follow-up piglet model of hypoxia-ischemia: Effects on H+MRS biomarkers.	PLoS One, 13(8), e0201895.	10.1371/journal.pone.0201895	BACKGROUND: Therapeutic hypothermia has become the standard of care for newborns with hypoxic-ischemic encephalopathy in high and middle income countries. Docosahexaenoic acid (DHA) has neuroprotective properties of reducing excitotoxicity, neuroinflammation and apoptosis in rodent models. We aim to study whether post hypoxic administration of i.v. DHA will reduce H+MRS biomarkers and gene expres…	Original paper	English	Piglet	Biochemical
Ghazale, H., Ramadan, N., Mantash, S., Zibara, K., El-Sitt, S., Darwish, H., . . . Kobeissy, F. (2018). Docosahexaenoic acid (DHA) enhances the therapeutic potential of neonatal neural stem cell transplantation post—Traumatic brain injury. Fonte Behavioural Brain Research, 340, 1-13. doi:https://doi.org/10.1016/j.bbr.2017.11.007	Ghazale, H., Ramadan, N., Mantash, S., Zibara, K., El-Sitt, S., Darwish, H., . . . Kobeissy, F.	2018	Docosahexaenoic acid (DHA) enhances the therapeutic potential of neonatal neural stem cell transplantation post—Traumatic brain injury.	Behavioural Brain Research, 340, 1-13.	10.1016/j.bbr.2017.11.007	Traumatic Brain Injury (TBI) is a major cause of death and disability worldwide with 1.5 million people inflicted yearly. Several neurotherapeutic interventions have been proposed including drug administration as well as cellular therapy involving neural stem cells (NSCs). Among the proposed drugs is docosahexaenoic acid (DHA), a polyunsaturated fatty acid, exhibiting neuroprotective properties. …	Original paper	English	Human	Association to other diaseases
Shaikh, H., Boudes, E., Khoja, Z., Shevell, M., & Wintermark, P. (2015). Angiogenesis dysregulation in term asphyxiated newborns treated with hypothermia. Fonte PLoS One, 10(5), e0128028. doi:10.1371/journal.pone.0128028	Shaikh, H., Boudes, E., Khoja, Z., Shevell, M., & Wintermark, P.	2015	Angiogenesis dysregulation in term asphyxiated newborns treated with hypothermia.	PLoS One, 10(5), e0128028.	10.1371/journal.pone.0128028	BACKGROUND: Neonatal encephalopathy following birth asphyxia is a major predictor of long-term neurological impairment. Therapeutic hypothermia is currently the standard of care to prevent brain injury in asphyxiated newborns but is not protective in all cases. More robust and versatile treatment options are needed. Angiogenesis is a demonstrated therapeutic target in adult stroke. However, no sy…	Original paper	English	Human	Biochemical
Shouman, B. O., Mesbah, A., & Aly, H. (2008). Iron metabolism and lipid peroxidation products in infants with hypoxic ischemic encephalopathy. Fonte J Perinatol, 28(7), 487-491. doi:10.1038/jp.2008.22	Shouman, B. O., Mesbah, A., & Aly, H.	2008	Iron metabolism and lipid peroxidation products in infants with hypoxic ischemic encephalopathy.	J Perinatol, 28(7), 487-491.	10.1038/jp.2008.22	BACKGROUND: Iron delocalization or misregulation of iron metabolism may play a critical role in the pathology of hypoxic ischemic encephalopathy (HIE). OBJECTIVE: To study iron metabolism and lipid peroxidation in newborn infants and to correlate non-protein-bound iron (NPBI) concentration with the severity of the post-asphyxial injury and subsequent short-term outcomes. STUDY DESIGN: Concentrati…	Original paper	English	Human	Biochemical
Fitzgerald, M. P., Massey, S. L., Fung, F. W., Kessler, S. K., & Abend, N. S. (2018). High electroencephalographic seizure exposure is associated with unfavorable outcomes in neonates with hypoxic-ischemic encephalopathy. Fonte Seizure, 61, 221-226. doi:https://doi.org/10.1016/j.seizure.2018.09.003	Fitzgerald, M. P., Massey, S. L., Fung, F. W., Kessler, S. K., & Abend, N. S.	2018	High electroencephalographic seizure exposure is associated with unfavorable outcomes in neonates with hypoxic-ischemic encephalopathy.	Seizure, 61, 221-226.	10.1016/j.seizure.2018.09.003	Purpose Electroencephalographic seizures (ES) are common among neonates with hypoxic-ischemic encephalopathy (HIE), and they represent a treatable complication that might improve neurodevelopmental outcomes. We aimed to establish whether higher ES exposure was predictive of unfavorable outcomes while adjusting for other important clinical and electroencephalographic parameters. Methods We perform…	Original paper	English	Human	Non-biochemical
Lu, F., Shao, G., Wang, Y., Guan, S., Burlingame, A. L., Liu, X., . . . Jiang, X. (2018). Hypoxia-ischemia modifies postsynaptic GluN2B-containing NMDA receptor complexes in the neonatal mouse brain. Fonte Exp Neurol, 299(Pt A), 65-74. doi:10.1016/j.expneurol.2017.10.005	Lu, F., Shao, G., Wang, Y., Guan, S., Burlingame, A. L., Liu, X., . . . Jiang, X.	2018	Hypoxia-ischemia modifies postsynaptic GluN2B-containing NMDA receptor complexes in the neonatal mouse brain.	Exp Neurol, 299(Pt A), 65-74.	10.1016/j.expneurol.2017.10.005	The N-methyl-d-aspartate-type glutamate receptor (NMDAR)-associated multiprotein complexes are indispensable for synaptic plasticity and cognitive functions. While purification and proteomic analyses of these signaling complexes have been performed in adult rodent and human brain, much less is known about the protein composition of NMDAR complexes in the developing brain and their modifications b…	Original paper	English	Rodent (Mouse)	Biochemical
Siciarz, A., Weinberger, B., Witz, G., Hiatt, M., & Hegyi, T. (2001). Urinary thiobarbituric acid-reacting substances as potential biomarkers of intrauterine hypoxia. Fonte Arch Pediatr Adolesc Med, 155(6), 718-722. doi:10.1001/archpedi.155.6.718	Siciarz, A., Weinberger, B., Witz, G., Hiatt, M., & Hegyi, T.	2001	Urinary thiobarbituric acid-reacting substances as potential biomarkers of intrauterine hypoxia.	Arch Pediatr Adolesc Med, 155(6), 718-722.	10.1001/archpedi.155.6.718	BACKGROUND: Currently available clinical tools cannot accurately identify the extent of perinatal hypoxic injuries. During hypoxia, reactive oxygen species cause lipid peroxidation of cell membranes, yielding oxidation products that constitute thiobarbituric acid-reacting substances (TBARS). OBJECTIVE: To see if the concentrations of TBARS excreted in urine would be elevated during the first day …	Original paper	English	Human	Biochemical
Mir, I. N., & Chalak, L. F. (2014). Serum biomarkers to evaluate the integrity of the neurovascular unit. Fonte Early Hum Dev, 90(10), 707-711. doi:10.1016/j.earlhumdev.2014.06.010	Mir, I. N., & Chalak, L. F.	2014	Serum biomarkers to evaluate the integrity of the neurovascular unit.	Early Hum Dev, 90(10), 707-711.	10.1016/j.earlhumdev.2014.06.010	Biomarkers have the potential to enable the clinicians to screen infants for brain injury, monitor progression of disease, identify injured brain regions, assess efficacy of neuroprotective therapies, and offer hope to identify the timing of the injury, thus shedding light on the potential pathophysiology and the most effective therapy. Currently, clinicians do not routinely use biomarkers to car…	Review	English	Human	Biochemical
Simovic, A., Stojkovic, A., Savic, D., & Milovanovic, D. R. (2015). Can a single lactate value predict adverse outcome in critically ill newborn? Fonte Bratisl Lek Listy, 116(10), 591-595. doi:10.4149/bll_2015_115	Simovic, A., Stojkovic, A., Savic, D., & Milovanovic, D. R.	2015	Can a single lactate value predict adverse outcome in critically ill newborn?	Bratisl Lek Listy, 116(10), 591-595.	10.4149/bll_2015_115	OBJECTIVES: The aim of this study was to investigate the role of the lactic acidosis, as an early predictor of signifi cant consequences and/or a fatal outcome in term neonates after a perinatal asphyxia. BACKGROUND: Severe perinatal asphyxia can generate multiple organ dysfunction and neonatal mortality. METHODS: In routine clinical practice, after an admission to the Intensive Care Unit, lactat…	Original paper	English	Human	Biochemical
Isac, S., Panaitescu, A. M., Iesanu, M., Grigoras, I. F., Totan, A., Udriste, A., . . . Zagrean, A. M. (2018). Maternal High-Fat Diet Modifies the Immature Hippocampus Vulnerability to Perinatal Asphyxia in Rats. Fonte Neonatology, 114(4), 355-361. doi:10.1159/000491383	Isac, S., Panaitescu, A. M., Iesanu, M., Grigoras, I. F., Totan, A., Udriste, A., . . . Zagrean, A. M.	2018	Maternal High-Fat Diet Modifies the Immature Hippocampus Vulnerability to Perinatal Asphyxia in Rats.	Neonatology, 114(4), 355-361.	10.1159/000491383	BACKGROUND: High-fat diet (HFD) is a detrimental habit with harmful systemic consequences, including low-grade, long-lasting inflammation. During pregnancy, HFD can induce developmental changes. Moreover, HFD-related maternal obesity might enhance the risk of peripartum complications including hypoxic-ischemic encephalopathy secondary to perinatal asphyxia (PA). OBJECTIVES: Following our previous…	Original paper	English	Rodent (Rat)	Biochemical
Lei, J., Ye, K., & Zhu, T. M. (2016). Serum IL-6 and TNF-alpha as a biomarker in the diagnosis of hypoxic-ischemic encephalopathy-induced brain injury: a meta-analysis of randomized controlled trials. Fonte International Journal of Clinical and Experimental Medicine, 9(2), 2220-2228.	Lei, J., Ye, K., & Zhu, T. M.	2016	Serum IL-6 and TNF-alpha as a biomarker in the diagnosis of hypoxic-ischemic encephalopathy-induced brain injury: a meta-analysis of randomized controlled trials.	International Journal of Clinical and Experimental Medicine, 9(2), 2220-2228.	1940-5901/IJCEM0018194	Purpose: Inflammation is reported to play an important part in mediating injury in neonatal hypoxic-ischemic encephalopathy (HIE). Whether inflammatory-related cytokine such as IL-6 and TNF-alpha is associated with risk of HIE remains unknown. Method: In this meta-analysis of 29 clinical trials published to date in Chinese VIP, Wangfang, CNKI, Pubmed, Google Scholar database using the keywords "I…	Review	English	Human	Biochemical
Robinson, S., Corbett, C. J., Winer, J. L., Chan, L. A. S., Maxwell, J. R., Anstine, C. V., . . . Jantzie, L. L. (2018). Neonatal erythropoietin mitigates impaired gait, social interaction and diffusion tensor imaging abnormalities in a rat model of prenatal brain injury. Fonte Exp Neurol, 302, 1-13. doi:https://doi.org/10.1016/j.expneurol.2017.12.010	Robinson, S., Corbett, C. J., Winer, J. L., Chan, L. A. S., Maxwell, J. R., Anstine, C. V., . . . Jantzie, L. L.	2018	Neonatal erythropoietin mitigates impaired gait, social interaction and diffusion tensor imaging abnormalities in a rat model of prenatal brain injury.	Exp Neurol, 302, 1-13.	10.1016/j.expneurol.2017.12.010	Children who are born preterm are at risk for encephalopathy of prematurity, a leading cause of cerebral palsy, cognitive delay and behavioral disorders. Current interventions are limited and none have been shown to reverse cognitive and behavioral impairments, a primary determinant of poor quality of life for these children. Moreover, the mechanisms of perinatal brain injury that result in funct…	Original paper	English	Rodent (Rat)	Treatment
Shi, L. H., Zhou, Y., Guo, M. F., Liu, J. S., Li, C. X., Wang, G. F., . . . Tian, L. (2015). Serum levels of S-100 beta correlate with the clinical status and severity of hypoxic-ischemic encephalopathy in neonates. Fonte Genetics and Molecular Research, 14(4), 14760-14771. doi:10.4238/2015.November.18.41	Shi, L. H., Zhou, Y., Guo, M. F., Liu, J. S., Li, C. X., Wang, G. F., . . . Tian, L.	2015	Serum levels of S-100 beta correlate with the clinical status and severity of hypoxic-ischemic encephalopathy in neonates.	Genetics and Molecular Research, 14(4), 14760-14771.	10.4238/2015.November.18.41	The clinical significance of serum S-100 beta levels in neonates with hypoxic-ischemic encephalopathy (HIE), as a reference index to assess HIE severity, was evaluated in this study. On the basis of our strict inclusion and exclusion criteria, relevant high-quality case-control studies reporting the association between HIE and S-100 beta protein were selected from electronic database searches. Th…	Review	English	Human	Biochemical
Smith, P. L. P., Mottahedin, A., Svedin, P., Mohn, C. J., Hagberg, H., Ek, J., & Mallard, C. (2018). Peripheral myeloid cells contribute to brain injury in male neonatal mice. Fonte, 15(1), 301. doi:10.1186/s12974-018-1344-9	Smith, P. L. P., Mottahedin, A., Svedin, P., Mohn, C. J., Hagberg, H., Ek, J., & Mallard, C.	2018	Peripheral myeloid cells contribute to brain injury in male neonatal mice.	15(1), 301.	10.1186/s12974-018-1344-9	BACKGROUND: Neonatal brain injury is increasingly understood to be linked to inflammatory processes that involve specialised CNS and peripheral immune interactions. However, the role of peripheral myeloid cells in neonatal hypoxic-ischemic (HI) brain injury remains to be fully investigated. METHODS: We employed the Lys-EGFP-ki mouse that allows enhanced green fluorescent protein (EGFP)-positive m…	Original paper	English	Rodent (Mouse)	Biochemical
Stomnaroska, O., Petkovska, E., Ivanovska, S., Jancevska, S., & Danilovski, D. (2017). Hypoglycaemia in the Newborn. Fonte Pril (Makedon Akad Nauk Umet Odd Med Nauki), 38(2), 79-84. doi:10.1515/prilozi-2017-0025	Stomnaroska, O., Petkovska, E., Ivanovska, S., Jancevska, S., & Danilovski, D.	2017	Hypoglycaemia in the Newborn.	Pril (Makedon Akad Nauk Umet Odd Med Nauki), 38(2), 79-84.	10.1515/prilozi-2017-0025	AIM: Severe neonatal hypoglycaemia (HG) leads to neurologic damage, mental retardation, epilepsy, impaired cardiac performance and muscle weakness. The aim was to assess the frequency and severity of HG in a population of newborns. PATIENTS AND METHODS: We investigated 739 patients with neonatal hypoglycaemia (HG) (M:F=370:369) born at the University Clinic for Gynaecology and Obstetritics in Sko…	Original paper	English	Human	Biochemical
Chock, V. Y., Frymoyer, A., Yeh, C. G., & Van Meurs, K. P. (2018). Renal Saturation and Acute Kidney Injury in Neonates with Hypoxic Ischemic Encephalopathy Undergoing Therapeutic Hypothermia. Fonte J Pediatr, 200, 232-239.e231. doi:https://doi.org/10.1016/j.jpeds.2018.04.076	Chock, V. Y., Frymoyer, A., Yeh, C. G., & Van Meurs, K. P.	2018	Renal Saturation and Acute Kidney Injury in Neonates with Hypoxic Ischemic Encephalopathy Undergoing Therapeutic Hypothermia.	J Pediatr, 200, 232-239.e231.	10.1016/j.jpeds.2018.04.076	Objective To investigate the range of renal near-infrared spectroscopy (NIRS) measures in neonates undergoing therapeutic hypothermia for hypoxic ischemic encephalopathy (HIE) and to determine the association between renal NIRS measures and the development of acute kidney injury (AKI). Study design A retrospective chart review was conducted of neonates with moderate to severe HIE who received the…	Original paper	English	Human	Association to other diaseases
Sweetman, D. U., Onwuneme, C., Watson, W. R., Murphy, J. F., & Molloy, E. J. (2017). Perinatal Asphyxia and Erythropoietin and VEGF: Serial Serum and Cerebrospinal Fluid Responses. Fonte Neonatology, 111(3), 253-259. doi:10.1159/000448702	Sweetman, D. U., Onwuneme, C., Watson, W. R., Murphy, J. F., & Molloy, E. J.	2017	Perinatal Asphyxia and Erythropoietin and VEGF: Serial Serum and Cerebrospinal Fluid Responses.	Neonatology, 111(3), 253-259.	10.1159/000448702	BACKGROUND: Infants with neonatal encephalopathy (NE) of hypoxic-ischaemic origin are at risk of oxidative and ischaemia-reperfusion injury, which may induce abnormal inflammatory responses involving excessive cytokine production and release in serum and cerebrospinal fluid (CSF). Systemic inflammation is found in infants with NE, and we therefore were interested in cytokines associated with hypo…	Original paper	English	Human	Biochemical
Takahashi, K., Hasegawa, S., Maeba, S., Fukunaga, S., Motoyama, M., Hamano, H., & Ichiyama, T. (2014). Serum tau protein level serves as a predictive factor for neurological prognosis in neonatal asphyxia. Fonte Brain Dev, 36(8), 670-675. doi:10.1016/j.braindev.2013.10.007	Takahashi, K., Hasegawa, S., Maeba, S., Fukunaga, S., Motoyama, M., Hamano, H., & Ichiyama, T.	2014	Serum tau protein level serves as a predictive factor for neurological prognosis in neonatal asphyxia.	Brain Dev, 36(8), 670-675.	10.1016/j.braindev.2013.10.007	BACKGROUND: Tau protein is a microtubule-associated protein that is present in axons. Elevated tau protein levels in cerebrospinal fluid or serum are associated with several central nervous system diseases and can indicate neuronal injury. OBJECTIVE: In the present study, we measured and then compared serum tau protein levels between infants with neonatal asphyxia and control subjects. We examine…	Original paper	English	Human	Biochemical
Talvik, T., Haldre, S., Soot, A., Hamarik, M., Piirsoo, A., & Mikelsaar, A. V. (1995). Creatine kinase isoenzyme BB concentrations in cerebrospinal fluid in asphyxiated preterm neonates. Fonte Acta Paediatr, 84(10), 1183-1187. doi:10.1111/j.1651-2227.1995.tb13521.x	Talvik, T., Haldre, S., Soot, A., Hamarik, M., Piirsoo, A., & Mikelsaar, A. V.	1995	Creatine kinase isoenzyme BB concentrations in cerebrospinal fluid in asphyxiated preterm neonates.	Acta Paediatr, 84(10), 1183-1187.	10.1111/j.1651-2227.1995.tb13521.x	Creatine kinase isoenzyme BB was determined in cerebrospinal fluid (CSF) in 79 preterm neonates using an original enzyme-linked immunosorbent assay. The criterion for inclusion was an Apgar score of 7 or less at 5 min of life. Neurological examination was performed on day 2 and day 5 of life. CSF was obtained on the same days. Lumbar puncture was performed on 41 of these babies on day 2 and in 39…	Original paper	English	Human	Biochemical
Thorngren-Jerneck, K., Alling, C., Herbst, A., Amer-Wahlin, I., & Marsal, K. (2004). S100 protein in serum as a prognostic marker for cerebral injury in term newborn infants with hypoxic ischemic encephalopathy. Fonte Pediatr Res, 55(3), 406-412. doi:10.1203/01.pdr.0000106806.75086.d3	Thorngren-Jerneck, K., Alling, C., Herbst, A., Amer-Wahlin, I., & Marsal, K.	2004	S100 protein in serum as a prognostic marker for cerebral injury in term newborn infants with hypoxic ischemic encephalopathy.	Pediatr Res, 55(3), 406-412.	10.1203/01.pdr.0000106806.75086.d3	The astroglial protein S100 is an established biochemical marker for CNS injury in the adult. The aim was to investigate whether S100 in serum is a prognostic marker of cerebral injury in term newborn infants with hypoxic ischemic encephalopathy (HIE) after perinatal asphyxia. Serum S100 was measured on postnatal days 1-4 in 62 term infants with birth asphyxia. The infants were classified for HIE…	Original paper	English	Human	Biochemical
Satriano, A., Pluchinotta, F., Gazzolo, F., Serpero, L., & Gazzolo, D. (2017). The potentials and limitations of neuro-biomarkers as predictors of outcome in neonates with birth asphyxia. Fonte Early Hum Dev, 105, 63-67. doi:10.1016/j.earlhumdev.2016.12.005	Satriano, A., Pluchinotta, F., Gazzolo, F., Serpero, L., & Gazzolo, D.	2017	The potentials and limitations of neuro-biomarkers as predictors of outcome in neonates with birth asphyxia.	Early Hum Dev, 105, 63-67.	10.1016/j.earlhumdev.2016.12.005	Perinatal asphyxia and its complication, hypoxic-ischemic encephalopathy, are still among the major causes of perinatal mortality and morbidity. Despite accurate standard postnatal monitoring procedures, the post-insult period is crucial because at a time when radiologic pictures are still silent, brain damage may already be at a subclinical stage. Against this background, the measurement of quan…	Review	English	Human	Biochemical
Trollmann, R., Schoof, E., Beinder, E., Wenzel, D., Rascher, W., & Dotsch, J. (2002). Adrenomedullin gene expression in human placental tIssue and leukocytes: a potential marker of severe tIssue hypoxia in neonates with birth asphyxia. Fonte Eur J Endocrinol, 147(5), 711-716. doi:10.1530/eje.0.1470711	Trollmann, R., Schoof, E., Beinder, E., Wenzel, D., Rascher, W., & Dotsch, J.	2002	Adrenomedullin gene expression in human placental tIssue and leukocytes: a potential marker of severe tIssue hypoxia in neonates with birth asphyxia.	Eur J Endocrinol, 147(5), 711-716.	10.1530/eje.0.1470711	OBJECTIVE: The aim of the present study was to investigate the role of adrenomedullin (ADM) as a hypoxia-inducible marker of clinically relevant tIssue hypoxia in acute birth asphyxia of term newborn infants. METHODS: For this purpose, ADM mRNA was determined in human placental tIssue of 20 term pregnancies complicated by birth asphyxia (pH and base deficit values, clinical score). In addition, A…	Original paper	English	Human	Biochemical
Turker, G., Babaoglu, K., Gokalp, A. S., Sarper, N., Zengin, E., & Arisoy, A. E. (2004). Cord blood cardiac troponin I as an early predictor of short-term outcome in perinatal hypoxia. Fonte Biol Neonate, 86(2), 131-137. doi:10.1159/000079068	Turker, G., Babaoglu, K., Gokalp, A. S., Sarper, N., Zengin, E., & Arisoy, A. E.	2004	Cord blood cardiac troponin I as an early predictor of short-term outcome in perinatal hypoxia.	Biol Neonate, 86(2), 131-137.	10.1159/000079068	BACKGROUND: In most perinatal-hypoxia survivors, myocardial dysfunction can be reversed with appropriate inotropic support and oxygenation. The main problem related to outcome is cerebral damage. OBJECTIVE: We tested the hypothesis that cardiac troponin I (cTnI), a known marker of myocardial injury, is also an early predictor of severity of cerebral damage and mortality in intrauterine hypoxia. M…	Original paper	English	Human	Biochemical
Vasiljevic, B., Maglajlic-Djukic, S., Gojnic, M., & Stankovic, S. (2012). The role of oxidative stress in perinatal hypoxic-ischemic brain injury. Fonte Srp Arh Celok Lek, 140(1-2), 35-41.	Vasiljevic, B., Maglajlic-Djukic, S., Gojnic, M., & Stankovic, S.	2012	The role of oxidative stress in perinatal hypoxic-ischemic brain injury.	Srp Arh Celok Lek, 140(1-2), 35-41.	22462345	INTRODUCTION: The pathogenesis of perinatal hypoxic-ischemic brain damage is highly complex. OBJECTIVE: The aim of this study was to assess the role of oxidative stress in hypoxic-ischemic brain injury and subsequent abnormal neurological outcome in infants with perinatal hypoxic-ischemic encephalopathy (HIE). We estimated perinatal oxidative brain damage measuring activity of glutathione peroxid…	Original paper	English	Human	Biochemical
Ramaswamy, V., Horton, J., Vandermeer, B., Buscemi, N., Miller, S., & Yager, J. (2009). Systematic review of biomarkers of brain injury in term neonatal encephalopathy. Fonte Pediatr Neurol, 40(3), 215-226. doi:10.1016/j.pediatrneurol.2008.09.026	Ramaswamy, V., Horton, J., Vandermeer, B., Buscemi, N., Miller, S., & Yager, J.	2009	Systematic review of biomarkers of brain injury in term neonatal encephalopathy.	Pediatr Neurol, 40(3), 215-226.	10.1016/j.pediatrneurol.2008.09.026	Although neonatal hypoxic-ischemic encephalopathy is a common cause of childhood developmental disability, its timing, duration, and outcomes are poorly defined. Biomarkers serve as surrogates for disease injury, evolution, and outcome, but no tissue biomarker in routine clinical use can help predict outcomes in term newborn encephalopathy. We reviewed biomarkers in human term neonatal encephalop…	Review	English	Human	Biochemical
Wagner, F., Haenggi, M. M., Wagner, B., Weck, A., Weisstanner, C., Grunt, S., . . . Verma, R. K. (2015). The value of susceptibility-weighted imaging (SWI) in patients with non-neonatal hypoxic-ischemic encephalopathy. Fonte Resuscitation, 88, 75-80. doi:https://doi.org/10.1016/j.resuscitation.2014.12.024	Wagner, F., Haenggi, M. M., Wagner, B., Weck, A., Weisstanner, C., Grunt, S., . . . Verma, R. K.	2015	The value of susceptibility-weighted imaging (SWI) in patients with non-neonatal hypoxic-ischemic encephalopathy.	Resuscitation, 88, 75-80.	10.1016/j.resuscitation.2014.12.024	Objective In susceptibility-weighted imaging (SWI) in the normal brain, cortical veins appear hypointense due to paramagnetic properties of deoxy-hemoglobin. Global cerebral anoxia decreases cerebral oxygen metabolism, thereby increasing oxy-hemoglobin levels in cerebral veins. We hypothesized that a lower cerebral oxygen extraction fraction in comatose patients with non-neonatal hypoxic-ischemic…	Original paper	English	Human	Biochemical
Walsh, B. H., Boylan, G. B., Livingstone, V., Kenny, L. C., Dempsey, E. M., & Murray, D. M. (2013). Cord blood proteins and multichannel-electroencephalography in hypoxic-ischemic encephalopathy. Fonte Pediatr Crit Care Med, 14(6), 621-630. doi:10.1097/PCC.0b013e318291793f	Walsh, B. H., Boylan, G. B., Livingstone, V., Kenny, L. C., Dempsey, E. M., & Murray, D. M.	2013	Cord blood proteins and multichannel-electroencephalography in hypoxic-ischemic encephalopathy.	Pediatr Crit Care Med, 14(6), 621-630.	10.1097/PCC.0b013e318291793f	To explore the association between multiple umbilical cord blood proteins and severity of hypoxic-ischemic encephalopathy as defined by continuous multichannel electroencephalography. DESIGN:A prospective case-control cohort study, which was divided into separate exploratory and validation cohorts. SETTING:A single tertiary neonatal intensive care facility. PATIENTS:The study recruited full-term …	Original paper	English	Human	Biochemical
Katsura, D., Takahashi, Y., Iwagaki, S., Chiaki, R., Asai, K., Koike, M., . . . Furuhashi, M. (2019). Amnioinfusion for variable decelerations caused by umbilical cord compression without oligohydramnios but with the sandwich sign as an early marker of deterioration. Fonte J Obstet Gynaecol, 39(1), 49-53. doi:10.1080/01443615.2018.1466111	Katsura, D., Takahashi, Y., Iwagaki, S., Chiaki, R., Asai, K., Koike, M., . . . Furuhashi, M.	2019	Amnioinfusion for variable decelerations caused by umbilical cord compression without oligohydramnios but with the sandwich sign as an early marker of deterioration.	J Obstet Gynaecol, 39(1), 49-53.	10.1080/01443615.2018.1466111	We report prophylactic amnioinfusion (AI) for variable decelerations in umbilical cord compression without oligohydramnios as an early sign of deterioration. We performed a transabdominal AI in cases without oligohydramnios using the ultrasonography findings of umbilical cord compression (i.e. sandwich sign [SWS]) and variable decelerations (VD) in a foetal heart rate. Thirteen cases and 21 AIs w…	Original paper	English	Human	Non-biochemical
Leijser, L. M., Chau, V., Seed, M., Poskitt, K. J., Synnes, A., Blaser, S., . . . Miller, S. P. (2019). Anticoagulation therapy and the risk of perioperative brain injury in neonates with congenital heart disease. Fonte The Journal of Thoracic and Cardiovascular Surgery, 157(6), 2406-2413.e2402. doi:https://doi.org/10.1016/j.jtcvs.2019.02.029	Leijser, L. M., Chau, V., Seed, M., Poskitt, K. J., Synnes, A., Blaser, S., . . . Miller, S. P.	2019	Anticoagulation therapy and the risk of perioperative brain injury in neonates with congenital heart disease.	The Journal of Thoracic and Cardiovascular Surgery, 157(6), 2406-2413.e2402.	10.1016/j.jtcvs.2019.02.029	Objective There is considerable variability in anticoagulation use in neonates with transposition of the great arteries (TGA) and single ventricle physiology (SVP) for secondary stroke prevention and primary cardiovascular indications. Leveraging cross-center differences in anticoagulation use, we compared the risk of new postoperative brain injury in neonates with TGA and SVP treated with antico…	Original paper	English	Human	Association to other diaseases
Walsh, B. H., Broadhurst, D. I., Mandal, R., Wishart, D. S., Boylan, G. B., Kenny, L. C., & Murray, D. M. (2012). The Metabolomic Profile of Umbilical Cord Blood in Neonatal Hypoxic Ischaemic Encephalopathy. Fonte PLoS One, 7(12). doi:10.1371/journal.pone.0050520	Walsh, B. H., Broadhurst, D. I., Mandal, R., Wishart, D. S., Boylan, G. B., Kenny, L. C., & Murray, D. M.	2012	The Metabolomic Profile of Umbilical Cord Blood in Neonatal Hypoxic Ischaemic Encephalopathy.	PLoS One, 7(12).	10.1371/journal.pone.0050520	Background Hypoxic ischaemic encephalopathy (HIE) in newborns can cause significant long-term neurological disability. The insult is a complex injury characterised by energy failure and disruption of cellular homeostasis, leading to mitochondrial damage. The importance of individual metabolic pathways, and their interaction in the disease process is not fully understood. The aim of this study was…	Original paper	English	Human	Biochemical
Edwards, A. D. (2009). The Discovery of Hypothermic Neural Rescue Therapy for Perinatal Hypoxic-Ischemic Encephalopathy. Fonte Seminars in Pediatric Neurology, 16(4), 200-206. doi:https://doi.org/10.1016/j.spen.2009.09.007	Edwards, A. D.	2009	The Discovery of Hypothermic Neural Rescue Therapy for Perinatal Hypoxic-Ischemic Encephalopathy.	Seminars in Pediatric Neurology, 16(4), 200-206.	10.1016/j.spen.2009.09.007	The development of the concepts of delayed post-ischaemic neuronal death and neural rescue brought about a search for clinical treatments to reduce brain damage after birth asphyxia. Cooling had long been an unproven empyrical therapy, and a 20 year programme of careful laboratory and clinical research has proved that hypothermia reduces neurological damage in infants suffering perinatal asphyxia…	Review	English	Undefined	Treatment
Graham, E. M., Martin, R. H., Atz, A. M., Hamlin-Smith, K., Kavarana, M. N., Bradley, S. M., . . . Everett, A. D. (2019). Association of intraoperative circulating-brain injury biomarker and neurodevelopmental outcomes at 1 year among neonates who have undergone cardiac surgery. Fonte The Journal of Thoracic and Cardiovascular Surgery, 157(5), 1996-2002. doi:https://doi.org/10.1016/j.jtcvs.2019.0…	Graham, E. M., Martin, R. H., Atz, A. M., Hamlin-Smith, K., Kavarana, M. N., Bradley, S. M., . . . Everett, A. D.	2019	Association of intraoperative circulating-brain injury biomarker and neurodevelopmental outcomes at 1 year among neonates who have undergone cardiac surgery.	The Journal of Thoracic and Cardiovascular Surgery, 157(5), 1996-2002.	10.1016/j.jtcvs.2019.01.040	Background Neurodevelopmental disability is the most significant complication for survivors of infant surgery for congenital heart disease. In this study we sought to determine if perioperative circulating brain injury biomarker levels are associated with neurodevelopmental outcomes at 12 months. Methods A secondary analysis of a randomized controlled trial of neonates who underwent cardiac surge…	Original paper	English	Human	Association to other diaseases
Hankins, G. D. (2003). The long journey: defining the true pathogenesis and pathophysiology of neonatal encephalopathy and cerebral palsy. Fonte Obstet Gynecol Surv, 58(7), 435-437. doi:10.1097/01.ogx.0000074301.11411.e7	Hankins, G. D.	2003	The long journey: defining the true pathogenesis and pathophysiology of neonatal encephalopathy and cerebral palsy.	Obstet Gynecol Surv, 58(7), 435-437.	10.1097/01.ogx.0000074301.11411.e7	No abstract available	Commentary	English	Human	Non-biochemical
Dereymaeker, A., Matic, V., Vervisch, J., Cherian, P. J., Ansari, A. H., De Wel, O., . . . Jansen, K. (2019). Automated EEG background analysis to identify neonates with hypoxic-ischemic encephalopathy treated with hypothermia at risk for adverse outcome: A pilot study. Fonte Pediatrics & Neonatology, 60(1), 50-58. doi:https://doi.org/10.1016/j.pedneo.2018.03.010	Dereymaeker, A., Matic, V., Vervisch, J., Cherian, P. J., Ansari, A. H., De Wel, O., . . . Jansen, K.	2019	Automated EEG background analysis to identify neonates with hypoxic-ischemic encephalopathy treated with hypothermia at risk for adverse outcome: A pilot study.	Pediatrics & Neonatology, 60(1), 50-58.	10.1016/j.pedneo.2018.03.010	Background To improve the objective assessment of continuous video-EEG (cEEG) monitoring of neonatal brain function, the aim was to relate automated derived amplitude and duration parameters of the suppressed periods in the EEG background (dynamic Interburst Interval= dIBIs) after neonatal hypoxic-ischemic encephalopathy (HIE) to favourable or adverse neurodevelopmental outcome. Methods Nineteen …	Original paper	English	Human	Non-biochemical
Lu, F., Zhu, J., Guo, S., Wong, B. J., Chehab, F. F., Ferriero, D. M., & Jiang, X. (2018). Upregulation of cholesterol 24-hydroxylase following hypoxia-ischemia in neonatal mouse brain. Fonte Pediatr Res, 83(6), 1218-1227. doi:10.1038/pr.2018.49	Lu, F., Zhu, J., Guo, S., Wong, B. J., Chehab, F. F., Ferriero, D. M., & Jiang, X.	2018	Upregulation of cholesterol 24-hydroxylase following hypoxia-ischemia in neonatal mouse brain.	Pediatr Res, 83(6), 1218-1227.	10.1038/pr.2018.49	BackgroundMaintenance of cholesterol homeostasis is crucial for brain development. Brain cholesterol relies on de novo synthesis and is cleared primarily by conversion to 24S-hydroxycholesterol (24S-HC) with brain-specific cholesterol 24-hydroxylase (CYP46A1). We aimed to investigate the impact of hypoxia-ischemia (HI) on brain cholesterol metabolism in the neonatal mice.MethodsPostnatal day 9 C5…	Original paper	English	Rodent (Mouse)	Biochemical
Wang, Z., & Liu, Y. (2018). Combined prediction of miR-210 and miR-374a for severity and prognosis of hypoxic-ischemic encephalopathy. Fonte J Matern Fetal Neonatal Med, 8(1), e00835. doi:10.1002/brb3.835	Wang, Z., & Liu, Y.	2018	Combined prediction of miR-210 and miR-374a for severity and prognosis of hypoxic-ischemic encephalopathy.	J Matern Fetal Neonatal Med, 8(1), e00835.	10.1002/brb3.835	Background and Aim: Hypoxic-ischemic encephalopathy (HIE) is a disorder featured by hypoxic and ischemic damages during the perinatal period and its high mortality (i.e., 15%-20%) could be partly attributed to late diagnosis. Therefore, miR-210 and miR-374a were investigated to find if they could improve the diagnostic values of S100B protein and neuron-specific enolase (NSE) for HIE. Methods: Al…	Original paper	English	Human	Biochemical
Mussap, M., Antonucci, R., Noto, A., & Fanos, V. (2013). The role of metabolomics in neonatal and pediatric laboratory medicine. Fonte Clin Chim Acta, 426, 127-138. doi:10.1016/j.cca.2013.08.020	Mussap, M., Antonucci, R., Noto, A., & Fanos, V.	2013	The role of metabolomics in neonatal and pediatric laboratory medicine.	Clin Chim Acta, 426, 127-138.	10.1016/j.cca.2013.08.020	Metabolomics consists of the quantitative analysis of a large number of low molecular mass metabolites involving substrates or products in metabolic pathways existing in all living systems. The analysis of the metabolic profile detectable in a human biological fluid allows to instantly identify changes in the composition of endogenous and exogenous metabolites caused by the interaction between sp…	Review	English	Human	Biochemical
Proisy, M., Corouge, I., Legouhy, A., Nicolas, A., Charon, V., Mazille, N., . . . Ferré, J.-C. (2019). Changes in brain perfusion in successive arterial spin labeling MRI scans in neonates with hypoxic-ischemic encephalopathy. Fonte NeuroImage: Clinical, 24, 101939. doi:https://doi.org/10.1016/j.nicl.2019.101939	Proisy, M., Corouge, I., Legouhy, A., Nicolas, A., Charon, V., Mazille, N., . . . Ferré, J.-C.	2019	Changes in brain perfusion in successive arterial spin labeling MRI scans in neonates with hypoxic-ischemic encephalopathy.	NeuroImage: Clinical, 24, 101939.	10.1016/j.nicl.2019.101939	The primary objective of this study was to evaluate changes in cerebral blood flow (CBF) using arterial spin labeling MRI between day 4 of life (DOL4) and day 11 of life (DOL11) in neonates with hypoxic-ischemic encephalopathy (HIE) treated with hypothermia. The secondary objectives were to compare CBF values between the different regions of interest (ROIs) and between infants with ischemic lesio…	Original paper	English	Human	Non-biochemical
Ferriero, D. M., & Bonifacio, S. L. (2014). The Search Continues for the Elusive Biomarkers of Neonatal Brain Injury. Fonte J Pediatr, 164(3), 438-440. doi:https://doi.org/10.1016/j.jpeds.2013.11.042	Ferriero, D. M., & Bonifacio, S. L.	2014	The Search Continues for the Elusive Biomarkers of Neonatal Brain Injury.	J Pediatr, 164(3), 438-440.	10.1016/j.jpeds.2013.11.042	No abstract available	Editorial	English	Human	Biochemical
Watkins, C., Murphy, K., Yen, S., Carafa, I., Dempsey, E. M., O’Shea, C. A., . . . Ryan, C. A. (2017). Effects of therapeutic hypothermia on the gut microbiota and metabolome of infants suffering hypoxic-ischemic encephalopathy at birth. Fonte The International Journal of Biochemistry & Cell Biology, 93, 110-118. doi:https://doi.org/10.1016/j.biocel.2017.08.017	Watkins, C., Murphy, K., Yen, S., Carafa, I., Dempsey, E. M., O’Shea, C. A., . . . Ryan, C. A.	2017	Effects of therapeutic hypothermia on the gut microbiota and metabolome of infants suffering hypoxic-ischemic encephalopathy at birth.	The International Journal of Biochemistry & Cell Biology, 93, 110-118.	10.1016/j.biocel.2017.08.017	Neonatal hypoxic ischemic encephalopathy (HIE) in the perinatal period can lead to significant neurological deficits in later life. Total body cooling (TBC) is a neuroprotective strategy used in the treatment of HIE and has been shown to reduce seizures and improve neurodevelopmental outcomes in treated infants. Little is known, however, about the effects of HIE/TBC on the developing gut microbio…	Original paper	English	Human	Biochemical
Wayenberg, J. L., Ransy, V., Vermeylen, D., Damis, E., & Bottari, S. P. (2009). Nitrated plasma albumin as a marker of nitrative stress and neonatal encephalopathy in perinatal asphyxia. Fonte Free Radic Biol Med, 47(7), 975-982. doi:10.1016/j.freeradbiomed.2009.07.003	Wayenberg, J. L., Ransy, V., Vermeylen, D., Damis, E., & Bottari, S. P.	2009	Nitrated plasma albumin as a marker of nitrative stress and neonatal encephalopathy in perinatal asphyxia.	Free Radic Biol Med, 47(7), 975-982.	10.1016/j.freeradbiomed.2009.07.003	Reactive nitrogen species (RNS) have been shown to play a major role in the pathophysiology of hypoxic-ischemic cerebral injury. Using a novel sensitive ELISA allowing the quantification of nitrated albumin (nitroalbumin) in plasma, we tested the hypothesis that perinatal asphyxia increases nitrating RNS generation by verifying whether the concentration of one of its target proteins is correlated…	Original paper	English	Human	Biochemical
Chen, S., Liu, X., Mei, Y., Li, C., Ren, D., Zhong, M., & Xu, Y. (2019). Early identification of neonatal mild hypoxic-ischemic encephalopathy by amide proton transfer magnetic resonance imaging: A pilot study. Fonte European Journal of Radiology, 119, 108620. doi:https://doi.org/10.1016/j.ejrad.2019.07.021	Chen, S., Liu, X., Mei, Y., Li, C., Ren, D., Zhong, M., & Xu, Y.	2019	Early identification of neonatal mild hypoxic-ischemic encephalopathy by amide proton transfer magnetic resonance imaging: A pilot study.	European Journal of Radiology, 119, 108620.	10.1016/j.ejrad.2019.07.021	This study aimed to evaluate the amide proton transfer (APT) values in neonates with mild hypoxic-ischemic encephalopathy (HIE) using APT imaging. METHOD: A total of 30 full-term neonates with mild HIE (16 males and 14 females; mean postnatal age 4.2 days, age range 2-7 days) and 12 normal neonates (six males and six females; mean postnatal age 3.3 days, age range 2-5 days) underwent conventional…	Original paper	English	Human	Non-biochemical
Posod, A., Wechselberger, K., Schmid, A., Huber, E., Urbanek, M., Kiechl-Kohlendorfer, U., & Griesmaier, E. (2019). Excitotoxicity Alters Endogenous Secretoneurin Plasma Levels, but Supplementation with Secretoneurin Does Not Protect Against Excitotoxic Neonatal Brain Injury. Fonte Neuroscience, 410, 239-253. doi:10.1016/j.neuroscience.2019.05.023	Posod, A., Wechselberger, K., Schmid, A., Huber, E., Urbanek, M., Kiechl-Kohlendorfer, U., & Griesmaier, E.	2019	Excitotoxicity Alters Endogenous Secretoneurin Plasma Levels, but Supplementation with Secretoneurin Does Not Protect Against Excitotoxic Neonatal Brain Injury.	Neuroscience, 410, 239-253.	10.1016/j.neuroscience.2019.05.023	Excitotoxicity plays an important role in the pathogenesis of developing brain injury. The neuropeptide secretoneurin (SN) has neuroprotective potential. The aim of this study was to investigate SN plasma concentrations following excitotoxicity and to evaluate the effect of SN as therapeutic strategy in excitotoxic newborn brain injury. Baseline SN plasma concentrations were established in health…	Original paper	English	Rodent (Mouse)	Biochemical
Chiang, M.-C., Jong, Y.-J., & Lin, C.-H. (2017). Therapeutic hypothermia for neonates with hypoxic ischemic encephalopathy. Fonte Pediatrics & Neonatology, 58(6), 475-483. doi:https://doi.org/10.1016/j.pedneo.2016.11.001	Chiang, M.-C., Jong, Y.-J., & Lin, C.-H.	2017	Therapeutic hypothermia for neonates with hypoxic ischemic encephalopathy.	Pediatrics & Neonatology, 58(6), 475-483.	10.1016/j.pedneo.2016.11.001	Therapeutic hypothermia (TH) is a recommended regimen for newborn infants who are at or near term with evolving moderate-to-severe hypoxic ischemic encephalopathy (HIE). The Task Force of the Taiwan Child Neurology Society and the Taiwan Society of Neonatology held a joint meeting in 2015 to establish recommendations for using TH on newborn patients with HIE. Based on current evidence and experts…	Review	English	Human	Non-biochemical
Cederholm, C. K., & Cotten, C. M. (2014). Therapeutic Hypothermia for Treatment of Neonatal Encephalopathy: Current Research and Nursing Care. Fonte Newborn and Infant Nursing Reviews, 14(2), 77-81. doi:https://doi.org/10.1053/j.nainr.2014.03.006	Cederholm, C. K., & Cotten, C. M.	2014	Therapeutic Hypothermia for Treatment of Neonatal Encephalopathy: Current Research and Nursing Care.	Newborn and Infant Nursing Reviews, 14(2), 77-81.	10.1053/j.nainr.2014.03.006	Neonatal encephalopathy, a condition resulting from perinatal asphyxia, occurs in 2.0–6.0 of every 1000 live births. Without treatment, prognosis is poor and resulting complications such as intellectual delay and cerebral palsy are often severe. Therapeutic hypothermia has emerged as an effective treatment for neonatal encephalopathy. Now, research is aimed at determining prognosis after encephal…	Review	English	Human	Non-biochemical
Gonzalez, F. F., & Ferriero, D. M. (2008). Therapeutics for neonatal brain injury. Fonte Pharmacology & Therapeutics, 120(1), 43-53. doi:https://doi.org/10.1016/j.pharmthera.2008.07.003	Gonzalez, F. F., & Ferriero, D. M.	2008	Therapeutics for neonatal brain injury.	Pharmacology & Therapeutics, 120(1), 43-53.	10.1016/j.pharmthera.2008.07.003	Neonatal brain injury is an important cause of death and neurodevelopmental delay. Multiple pathways of oxidant stress, inflammation, and excitotoxicity lead to both early and late phases of cell damage and death. Therapies targeting these different pathways have shown potential in protecting the brain from ongoing injury. More recent therapies, such as growth factors, have demonstrated an abilit…	Review	English	Human	Biochemical
Wilson, L. A., Fell, D. B., Hawken, S., Wong, C. A., Murphy, M. S. Q., Little, J., . . . Wilson, K. (2019). Association between newborn screening analytes and hypoxic ischemic encephalopathy. Fonte Sci Rep, 9. doi:10.1038/s41598-019-51919-x	Wilson, L. A., Fell, D. B., Hawken, S., Wong, C. A., Murphy, M. S. Q., Little, J., . . . Wilson, K.	2019	Association between newborn screening analytes and hypoxic ischemic encephalopathy.	Sci Rep, 9.	10.1038/s41598-019-51919-x	Hypoxic ischemic encephalopathy (HIE) is a major cause of neonatal mortality and morbidity. Our study sought to examine whether patterns of newborn screening analytes differed between infants with and without neonatal HIE in order to identify opportunities for potential use of these analytes for diagnosis in routine clinical practice. We linked a population-based newborn screening registry with h…	Original paper	English	Human	Biochemical
Gunn, A. J., & Battin, M. (2019). Towards faster studies of neonatal encephalopathy. Fonte The Lancet Neurology, 18(1), 21-22. doi:https://doi.org/10.1016/S1474-4422(18)30370-3	Gunn, A. J., & Battin, M.	2019	Towards faster studies of neonatal encephalopathy.	The Lancet Neurology, 18(1), 21-22.	10.1016/S1474-4422(18)30370-3	No abstract available	Commentary	English	Human	Non-biochemical
Chen, X., Zhang, J., Kim, B., Jaitpal, S., Meng, S. S., Adjepong, K., . . . Stonestreet, B. S. (2019). High-mobility group box-1 translocation and release after hypoxic ischemic brain injury in neonatal rats. Fonte J Neuroinflammation, 311, 1-14. doi:10.1016/j.expneurol.2018.09.007	Chen, X., Zhang, J., Kim, B., Jaitpal, S., Meng, S. S., Adjepong, K., . . . Stonestreet, B. S.	2019	High-mobility group box-1 translocation and release after hypoxic ischemic brain injury in neonatal rats.	J Neuroinflammation, 311, 1-14.	10.1016/j.expneurol.2018.09.007	Inflammation contributes to neonatal brain injury. Pro-inflammatory cytokines represent key inflammatory meditators in neonatal hypoxic-ischemic (HI) brain injury. The high mobility group box-1 (HMGB1) protein is a nuclear protein with pro-inflammatory cytokine properties when it is translocated from the nucleus and released extracellularly after stroke in adult rodents. We have previously shown …	Original paper	English	Rodent (Rat)	Biochemical
Yamakawa, G. R., Weerawardhena, H., Eyolfson, E., Griep, Y., Antle, M. C., & Mychasiuk, R. (2019). Investigating the Role of the Hypothalamus in Outcomes to Repetitive Mild Traumatic Brain Injury: Neonatal Monosodium Glutamate Does Not Exacerbate Deficits. Fonte Neuroscience, 413, 264-278. doi:https://doi.org/10.1016/j.neuroscience.2019.06.022	Yamakawa, G. R., Weerawardhena, H., Eyolfson, E., Griep, Y., Antle, M. C., & Mychasiuk, R.	2019	Investigating the Role of the Hypothalamus in Outcomes to Repetitive Mild Traumatic Brain Injury: Neonatal Monosodium Glutamate Does Not Exacerbate Deficits.	Neuroscience, 413, 264-278.	10.1016/j.neuroscience.2019.06.022	Repetitive mild traumatic brain injury (RmTBI) is a prevalent and costly head injury particularly among adolescents. These injuries may result in long-term consequences, especially during this critical period of development. Insomnia and sleeping difficulties are frequently reported following RmTBI and greatly impair recovery. We sought to develop an animal model of exacerbated deficits following…	Original paper	English	Rodent (Rat)	Association to other diaseases
Wu, H. W., Ying, W., Wang, W., Li, W., & Feng, X. (2016). HIF1 alpha and HIF2 alpha mediated UCHL1 upregulation in hypoxia-induced neuronal injury following neuronal hypoxic ischemic encephalopathy. Fonte Int J Clin Exp Pathol, 9(2), 2677-2685.	Wu, H. W., Ying, W., Wang, W., Li, W., & Feng, X.	2016	HIF1 alpha and HIF2 alpha mediated UCHL1 upregulation in hypoxia-induced neuronal injury following neuronal hypoxic ischemic encephalopathy.	Int J Clin Exp Pathol, 9(2), 2677-2685.	1936-2625/IJCEP0018726	Background: Recent studies have reported elevated UCHL1 concentration in many neurological diseases, including neonatal hypoxic ischemic encephalopathy (HIE), but with unrevealed mechanism of this alteration. This study aimed to explore the reason for UCHL1 level change in neuronal apoptosis following neonatal HIE. Methods: Serum UCHL1 levels were detected by ELISA assays and compared in neonatal…	Original paper	English	Human	Biochemical
Maxwell, W. L. (2012). Traumatic brain injury in the neonate, child and adolescent human: An overview of pathology. Fonte International Journal of Developmental Neuroscience, 30(3), 167-183. doi:https://doi.org/10.1016/j.ijdevneu.2011.12.008	Maxwell, W. L.	2012	Traumatic brain injury in the neonate, child and adolescent human: An overview of pathology.	International Journal of Developmental Neuroscience, 30(3), 167-183.	10.1016/j.ijdevneu.2011.12.008	In the middle of the last century it had been thought that a good recovery of function and behavior would occur after traumatic brain injury (TBI) in very young human beings. A recent major change in thinking states that early childhood TBI may result in a severe compromise of normal brain growth and development such that TBI, rather, may compromise later normal development resulting in a need fo…	Review	English	Human	Biochemical
Peterson, B. L., Won, S., Geddes, R. I., Sayeed, I., & Stein, D. G. (2015). Sex-related differences in effects of progesterone following neonatal hypoxic brain injury. Fonte Behavioural Brain Research, 286, 152-165. doi:https://doi.org/10.1016/j.bbr.2015.03.005	Peterson, B. L., Won, S., Geddes, R. I., Sayeed, I., & Stein, D. G.	2015	Sex-related differences in effects of progesterone following neonatal hypoxic brain injury.	Behavioural Brain Research, 286, 152-165.	10.1016/j.bbr.2015.03.005	There is no satisfactory therapeutic intervention for neonatal hypoxic–ischemic (HI) encephalopathy. Progesterone is known to be effective in treating traumatic brain injury in adult animals but its effects in neonatal brains have not been reported. Brain injuries were induced by a unilateral common carotid artery ligation plus hypoxia exposure. Progesterone was administered immediately after hyp…	Original paper	English	Rodent (Rat)	Therapeutic response biomarker
Wang, K. K., Yang, Z., Sarkis, G., Torres, I., & Raghavan, V. (2017). Ubiquitin C-terminal hydrolase-L1 (UCH-L1) as a therapeutic and diagnostic target in neurodegeneration, neurotrauma and neuro-injuries. Fonte Expert Opin Ther Targets, 21(6), 627-638. doi:10.1080/14728222.2017.1321635	Wang, K. K., Yang, Z., Sarkis, G., Torres, I., & Raghavan, V.	2017	Ubiquitin C-terminal hydrolase-L1 (UCH-L1) as a therapeutic and diagnostic target in neurodegeneration, neurotrauma and neuro-injuries.	Expert Opin Ther Targets, 21(6), 627-638.	10.1080/14728222.2017.1321635	INTRODUCTION: Since its discovery as a major CNS-abundant protein 25 years ago, Ubiquitin C-terminal hydrolase-L1 (UCH-L1) has emerged as an important enzyme in regulating brain protein metabolism, by coupling to the proteasome pathway of protein degradation. Areas covered: UCH-L1 is implicated in both familial and sporadic Parkinson disease and other chronic neurodegenerative diseases. Also, UCH…	Review	English	Undefined	Biochemical
Jia, H., Qu, M., Fan, G., Wu, H., & Wang, L. (2019). miR-499-5p suppresses C-reactive protein and provides neuroprotection in hypoxic-ischemic encephalopathy in neonatal rat. Fonte Neuroscience Research. doi:https://doi.org/10.1016/j.neures.2019.12.002	Jia, H., Qu, M., Fan, G., Wu, H., & Wang, L.	2019	miR-499-5p suppresses C-reactive protein and provides neuroprotection in hypoxic-ischemic encephalopathy in neonatal rat.	Neuroscience Research.	10.1016/j.neures.2019.12.002	Perinatal hypoxic-ischemic encephalopathy (HIE) is associated with high neonatal mortality and permanent neurologic deficit. Recent data suggested microRNAs (miRNAs) may have essential functions in the regulation of HIE. This study aims to investigate the functional role of miR-499-5p and the underlying mechanism in regulating neonatal hypoxia-ischemia (HI)-induced brain injury. Dual-luciferase r…	Original paper	English	Rodent (Rat)	Biochemical
Yamamoto, Y., Ibara, S., Tokuhisa, T., Hirakawa, E., Yoneda, S., Kobayashi, K., . . . Kuwabara, T. (2015). Calcium concentration in hypoxic-ischemic encephalopathy during hypothermia. Fonte Pediatr Int, 57(1), 64-67. doi:10.1111/ped.12438	Yamamoto, Y., Ibara, S., Tokuhisa, T., Hirakawa, E., Yoneda, S., Kobayashi, K., . . . Kuwabara, T.	2015	Calcium concentration in hypoxic-ischemic encephalopathy during hypothermia.	Pediatr Int, 57(1), 64-67.	10.1111/ped.12438	BACKGROUND: The aim of this study was to investigate the relationship between prognosis and the changes in serum-ionized calcium concentration in neonates with hypoxic-ischemic encephalopathy (HIE) before and during brain hypothermia (BHT). METHODS: Serum samples were obtained from 16 HIE neonates who underwent BHT. All patients underwent developmental testing at 18 months of age. RESULTS: Mean s…	Original paper	English	Human	Biochemical
Jakkula, P., Hastbacka, J., Reinikainen, M., Pettila, V., Loisa, P., Tiainen, M., . . . Skrifvars, M. B. (2019). Near-infrared spectroscopy after out-of-hospital cardiac arrest. Fonte Crit Care, 23(1), 171. doi:10.1186/s13054-019-2428-3	Jakkula, P., Hastbacka, J., Reinikainen, M., Pettila, V., Loisa, P., Tiainen, M., . . . Skrifvars, M. B.	2019	Near-infrared spectroscopy after out-of-hospital cardiac arrest.	Crit Care, 23(1), 171.	10.1186/s13054-019-2428-3	BACKGROUND: Cerebral hypoperfusion may aggravate neurological damage after cardiac arrest. Near-infrared spectroscopy (NIRS) provides information on cerebral oxygenation but its relevance during post-resuscitation care is undefined. We investigated whether cerebral oxygen saturation (rSO2) measured with NIRS correlates with the serum concentration of neuron-specific enolase (NSE), a marker of neu…	Original paper	English	Human	Association to other diaseases
Wachtel, E. V., Verma, S., & Mally, P. V. (2019). Update on the current management of newborns with neonatal encephalopathy. Fonte Current Problems in Pediatric and Adolescent Health Care, 49(7), 100636. doi:https://doi.org/10.1016/j.cppeds.2019.07.001	Wachtel, E. V., Verma, S., & Mally, P. V.	2019	Update on the current management of newborns with neonatal encephalopathy.	Current Problems in Pediatric and Adolescent Health Care, 49(7), 100636.	10.1016/j.cppeds.2019.07.001	Hypoxic-ischemic encephalopathy is a subtype of neonatal encephalopathy and a major contributor to global neonatal morbidity and mortality. Despite advances in obstetric and neonatal care there are still challenges in accurate determination of etiology of neonatal encephalopathy. Thus, identification of intrapartum risk factors and comprehensive evaluation of the neonate is important to determine…	Review	English	Human	Treatment
Wixey, J. A., Lee, K. M., Miller, S. M., Goasdoue, K., Colditz, P. B., Tracey Bjorkman, S., & Chand, K. K. (2019). Neuropathology in intrauterine growth restricted newborn piglets is associated with glial activation and proinflammatory status in the brain. Fonte J Neuroinflammation, 16(1), 5. doi:10.1186/s12974-018-1392-1	Wixey, J. A., Lee, K. M., Miller, S. M., Goasdoue, K., Colditz, P. B., Tracey Bjorkman, S., & Chand, K. K.	2019	Neuropathology in intrauterine growth restricted newborn piglets is associated with glial activation and proinflammatory status in the brain.	J Neuroinflammation, 16(1), 5.	10.1186/s12974-018-1392-1	BACKGROUND: The fetal brain is particularly vulnerable to intrauterine growth restriction (IUGR) conditions evidenced by neuronal and white matter abnormalities and altered neurodevelopment in the IUGR infant. To further our understanding of neurodevelopment in the newborn IUGR brain, clinically relevant models of IUGR are required. This information is critical for the design and implementation o…	Original paper	English	Piglet	Association to other diaseases
Yoneda, S., Ibara, S., Kobayashi, K., Kato, E., Maruyama, Y., Maruyama, H., . . . Saito, S. (2005). Low adjusted serum ionized calcium concentration shortly after birth predicts poor outcome in neonatal hypoxic-ischemic encephalopathy. Fonte J Obstet Gynaecol Res, 31(1), 57-64. doi:10.1111/j.1447-0756.2005.00241.x	Yoneda, S., Ibara, S., Kobayashi, K., Kato, E., Maruyama, Y., Maruyama, H., . . . Saito, S.	2005	Low adjusted serum ionized calcium concentration shortly after birth predicts poor outcome in neonatal hypoxic-ischemic encephalopathy.	J Obstet Gynaecol Res, 31(1), 57-64.	10.1111/j.1447-0756.2005.00241.x	AIM: Hypoxic-ischemic reperfusion injury causes either necrosis or apoptosis, and the influx of ionized calcium into cells is the major cause of both types of cell death. The aim of this study was to investigate whether or not the serum ionized calcium concentration in neonates with hypoxic-ischemic encephalopathy (HIE) could be used to predict their outcome. METHODS: Serum samples were obtained …	Original paper	English	Human	Biochemical
Kaynezhad, P., Mitra, S., Bale, G., Bauer, C., Lingam, I., Meehan, C., . . . Tachtsidis, I. (2019). Quantification of the severity of hypoxic-ischemic brain injury in a neonatal preclinical model using measurements of cytochrome-c-oxidase from a miniature broadband-near-infrared spectroscopy system. Fonte Neurophotonics, 6(4). doi:10.1117/1.NPh.6.4.045009	Kaynezhad, P., Mitra, S., Bale, G., Bauer, C., Lingam, I., Meehan, C., . . . Tachtsidis, I.	2019	Quantification of the severity of hypoxic-ischemic brain injury in a neonatal preclinical model using measurements of cytochrome-c-oxidase from a miniature broadband-near-infrared spectroscopy system.	Neurophotonics, 6(4).	10.1117/1.NPh.6.4.045009	We describe the development of a miniaturized broadband near-infrared spectroscopy system (bNIRS), which measures changes in cerebral tissue oxyhemoglobin ([HbO(2)]) and deoxyhemoglobin ([HHb]) plus tissue metabolism via changes in the oxidation state of cytochrome-c-oxidase ([oxCCO]). The system is based on a small light source and a customized mini-spectrometer. We assessed the instrument in a …	Original paper	English	Piglet	Biochemical
Le, K., Chibaatar Daliv, E., Wu, S., Qian, F., Ali, A. I., Yu, D., & Guo, Y. (2019). SIRT1-regulated HMGB1 release is partially involved in TLR4 signal transduction: A possible anti-neuroinflammatory mechanism of resveratrol in neonatal hypoxic-ischemic brain injury. Fonte International Immunopharmacology, 75, 105779. doi:https://doi.org/10.1016/j.intimp.2019.105779	Le, K., Chibaatar Daliv, E., Wu, S., Qian, F., Ali, A. I., Yu, D., & Guo, Y.	2019	SIRT1-regulated HMGB1 release is partially involved in TLR4 signal transduction: A possible anti-neuroinflammatory mechanism of resveratrol in neonatal hypoxic-ischemic brain injury.	International Immunopharmacology, 75, 105779.	10.1016/j.intimp.2019.105779	Neonatal hypoxic-ischemic brain injury (HIBI) is a knotty disease that lacks appropriate treatment. Inflammation is an important contributor to brain damage, and microglia are responsible for eliciting early and pronounced inflammatory reactions in the immature brain after hypoxic-ischemic (HI) insult. Acetylated HMGB1 can be released from immune cells into the extracellular space, where it acts …	Original paper	English	Rodent (Mouse)	Therapeutic response biomarker
Chen, H. M., Gao, L. X., Wang, J. J., & Gao, C. (2019). The correlation between AGT gene polymorphism and neonatal hypoxic-ischemic encephalopathy (HIE). Fonte Eur Rev Med Pharmacol Sci, 23(5), 2194-2199.	Chen, H. M., Gao, L. X., Wang, J. J., & Gao, C.	2019	The correlation between AGT gene polymorphism and neonatal hypoxic-ischemic encephalopathy (HIE).	Eur Rev Med Pharmacol Sci, 23(5), 2194-2199.	10.26355/eurrev_201903_17266	OBJECTIVE: To explore the correlation between the rs2067853 polymorphism in angiotensinogen (AGT) gene and neonatal hypoxic-ischemic encephalopathy (HIE). PATIENTS AND METHODS: A total of 96 neonatal patients with HIE and 123 healthy neonates were selected. General clinical data were collected and TaqMan-MGB probe method was adopted to detect the rs2067853 polymorphism in angiotensinogen (AGT) ge…	Original paper	English	Human	Genetic biomarker
Williams, K. P., & Singh, A. (2002). The correlation of seizures in newborn infants with significant acidosis at birth with umbilical artery cord gas values. Fonte Obstet Gynecol, 100(3), 557-560. doi:10.1016/s0029-7844(02)02090-2	Williams, K. P., & Singh, A.	2002	The correlation of seizures in newborn infants with significant acidosis at birth with umbilical artery cord gas values.	Obstet Gynecol, 100(3), 557-560.	10.1016/s0029-7844(02)02090-2	OBJECTIVE: To correlate umbilical blood gas variables with neonatal seizures in neonates with significant acidosis at birth (pH < or = 7.1). METHODS: We reviewed the maternal and neonatal charts of 238 patients at a gestational age of 32 weeks or more with cord gases done at delivery and an umbilical artery pH of 7.1 or less. All infants transferred to the neonatal intensive care unit were studie…	Original paper	English	Human	pH
Smyser, C. D., & Neil, J. J. (2015). Use of resting-state functional MRI to study brain development and injury in neonates. Fonte Semin Perinatol, 39(2), 130-140. doi:https://doi.org/10.1053/j.semperi.2015.01.006	Smyser, C. D., & Neil, J. J.	2015	Use of resting-state functional MRI to study brain development and injury in neonates.	Semin Perinatol, 39(2), 130-140.	10.1053/j.semperi.2015.01.006	Advances in methodology have led to expanded application of resting-state functional MRI (rs-fMRI) to the study of term and prematurely born infants during the first years of life, providing fresh insight into the earliest forms of functional cerebral development. In this review, we detail our evolving understanding of the use of rs-fMRI for studying neonates. We initially focus on the biological…	Review	English	Human	Non-biochemical
Youn, Y. A., Kim, S. J., Sung, I. K., Chung, S. Y., Kim, Y. H., & Lee, I. G. (2012). Serial Examination of Serum IL-8, IL-10 and IL-1Ra Levels is Significant in Neonatal Seizures Induced by Hypoxic-Ischaemic Encephalopathy. Fonte Scandinavian Journal of Immunology, 76(3), 286-293. doi:10.1111/j.1365-3083.2012.02710.x	Youn, Y. A., Kim, S. J., Sung, I. K., Chung, S. Y., Kim, Y. H., & Lee, I. G.	2012	Serial Examination of Serum IL-8, IL-10 and IL-1Ra Levels is Significant in Neonatal Seizures Induced by Hypoxic-Ischaemic Encephalopathy.	Scandinavian Journal of Immunology, 76(3), 286-293.	10.1111/j.1365-3083.2012.02710.x	We investigated changes in the levels of significant cytokines in relation to neonatal seizures, a pattern of cytokine concentrations serially and the severity of brain insult. The hypoxic–ischaemic encephalopathy‐induced seizure group consisted of 13 patients, and another 15 normal newborns were enrolled as a control group. All of the initial samples were obtained within the first 24 h of admiss…	Original paper	English	Human	Biochemical
Yum, S. K., Moon, C. J., Youn, Y. A., & Sung, I. K. (2017). Changes in lactate dehydrogenase are associated with central gray matter lesions in newborns with hypoxic-ischemic encephalopathy. Fonte J Matern Fetal Neonatal Med, 30(10), 1177-1181. doi:10.1080/14767058.2016.1208745	Yum, S. K., Moon, C. J., Youn, Y. A., & Sung, I. K.	2017	Changes in lactate dehydrogenase are associated with central gray matter lesions in newborns with hypoxic-ischemic encephalopathy.	J Matern Fetal Neonatal Med, 30(10), 1177-1181.	10.1080/14767058.2016.1208745	Purpose: Biomarkers may predict neurological prognosis in infants with hypoxic-ischemic encephalopathy (HIE). We evaluated the relationship between serum lactate dehydrogenase (LDH) and brain magnetic resonance imaging (MRI), which predicts neurodevelopmental outcomes, in order to assess whether LDH levels are similarly predictive.Materials and methods: Medical records were reviewed for infants w…	Original paper	English	Human	Biochemical
Natarajan, G., Mathur, A., Zaniletti, I., DiGeronimo, R., Lee, K.-S., Rao, R., . . . Massaro, A. (2019). Withdrawal of Life-Support in Neonatal Hypoxic-Ischemic Encephalopathy. Fonte Pediatr Neurol, 91, 20-26. doi:https://doi.org/10.1016/j.pediatrneurol.2018.08.027	Natarajan, G., Mathur, A., Zaniletti, I., DiGeronimo, R., Lee, K.-S., Rao, R., . . . Massaro, A.	2019	Withdrawal of Life-Support in Neonatal Hypoxic-Ischemic Encephalopathy.	Pediatr Neurol, 91, 20-26.	10.1016/j.pediatrneurol.2018.08.027	Purpose We describe the frequency and timing of withdrawal of life-support (WLS) in moderate or severe hypoxic-ischemic encephalopathy (HIE) and examine its associations with medical and sociodemographic factors. Procedures We undertook a secondary data analysis of a prospective multicenter data registry of regional level IV Neonatal Intensive Care Units participating in the Children's Hospitals …	Original paper	English	Human	Non-biochemical
Mietzsch, U., Radhakrishnan, R., Boyle, F. A., Juul, S., & Wood, T. R. (2020). Active cooling temperature required to achieve therapeutic hypothermia correlates with short-term outcome in neonatal hypoxic-ischaemic encephalopathy. Fonte Journal of Physiology-London, 598(2), 415-424. doi:10.1113/jp278790	Mietzsch, U., Radhakrishnan, R., Boyle, F. A., Juul, S., & Wood, T. R.	2020	Active cooling temperature required to achieve therapeutic hypothermia correlates with short-term outcome in neonatal hypoxic-ischaemic encephalopathy.	Journal of Physiology-London, 598(2), 415-424.	10.1113/jp278790	Key points Hypoxic-ischaemic encephalopathy (HIE) affects 2-4/1000 live term births. Treatment with therapeutic hypothermia (TH) improves the long-term neurodevelopmental outcome of neonates with moderate to severe HIE. However, early prediction of outcome still remains challenging, and no reliable and easily obtainable biomarker has been identified to date. Neonates with HIE display impaired the…	Original paper	English	Human	Non-biochemical
Nunez-Ramiro, A., Benavente-Fernandez, I., Valverde, E., Cordeiro, M., Blanco, D., Boix, H., . . . Hypotop Study, G. (2019). Topiramate plus Cooling for Hypoxic-Ischemic Encephalopathy: A Randomized, Controlled, Multicenter, Double-Blinded Trial. Fonte Neonatology, 116(1), 76-84. doi:10.1159/000499084	Nunez-Ramiro, A., Benavente-Fernandez, I., Valverde, E., Cordeiro, M., Blanco, D., Boix, H., . . . Hypotop Study, G.	2019	Topiramate plus Cooling for Hypoxic-Ischemic Encephalopathy: A Randomized, Controlled, Multicenter, Double-Blinded Trial.	Neonatology, 116(1), 76-84.	10.1159/000499084	Background and Objectives: Therapeutic interventions to improve the efficacy of whole-body cooling for hypoxic-ischemic encephalopathy (HIE) are desirable. Topiramate has been effective in reducing brain damage in experimental studies. However, in the clinical setting information is limited to a small number of feasibility trials. We launched a randomized controlled double-blinded topiramate/plac…	Original paper	English	Human	Therapeutic response biomarker
Zaigham, M., Lundberg, F., & Olofsson, P. (2017). Protein S100B in umbilical cord blood as a potential biomarker of hypoxic-ischemic encephalopathy in asphyxiated newborns. Fonte Early Hum Dev, 112, 48-53. doi:10.1016/j.earlhumdev.2017.07.015	Zaigham, M., Lundberg, F., & Olofsson, P.	2017	Protein S100B in umbilical cord blood as a potential biomarker of hypoxic-ischemic encephalopathy in asphyxiated newborns.	Early Hum Dev, 112, 48-53.	10.1016/j.earlhumdev.2017.07.015	Neonatal hypoxic ischemic encephalopathy (HIE) is a devastating condition resulting from a sustained lack of oxygen during birth. The interest in identifying a relevant biomarker of HIE has thrown into limelight the role of protein S100B as a clinical diagnostic marker of hypoxic brain damage in neonates.To evaluate the diagnostic value of protein S100B, measured in umbilical cord blood immediate…	Original paper	English	Human	Biochemical
Leviton, A. (2013). Why the term neonatal encephalopathy should be preferred over neonatal hypoxic-ischemic encephalopathy. Fonte Am J Obstet Gynecol, 208(3), 176-180. doi:https://doi.org/10.1016/j.ajog.2012.07.020	Leviton, A.	2013	Why the term neonatal encephalopathy should be preferred over neonatal hypoxic-ischemic encephalopathy.	Am J Obstet Gynecol, 208(3), 176-180.	10.1016/j.ajog.2012.07.020	The unresponsiveness of the full-term newborn is sometimes attributed to asphyxia, even when no severe physiologic disturbance occurred during labor and delivery. The controversy about whether to use the name “hypoxic-ischemic encephalopathy” or “newborn encephalopathy” has recently flared in publications directed toward pediatricians and neurologists. In this clinic opinion piece, I discuss the …	Commentary	English	Human	Non-biochemical
Zaigham, M., Lundberg, F., Hayes, R., Unden, J., & Olofsson, P. (2016). Umbilical cord blood concentrations of ubiquitin carboxy-terminal hydrolase L1 (UCH-L1) and glial fibrillary acidic protein (GFAP) in neonates developing hypoxic-ischemic encephalopathy. Fonte J Matern Fetal Neonatal Med, 29(11), 1822-1828. doi:10.3109/14767058.2015.1064108	Zaigham, M., Lundberg, F., Hayes, R., Unden, J., & Olofsson, P.	2016	Umbilical cord blood concentrations of ubiquitin carboxy-terminal hydrolase L1 (UCH-L1) and glial fibrillary acidic protein (GFAP) in neonates developing hypoxic-ischemic encephalopathy.	J Matern Fetal Neonatal Med, 29(11), 1822-1828.	10.3109/14767058.2015.1064108	Objective: To compare ubiquitin carboxy-terminal hydrolase L1 (UCH-L1) and glial fibrillary acidic protein (GFAP) concentrations in umbilical cord blood of neonates who develop Sarnat stage II–III hypoxic-ischemic encephalopathy (HIE) to healthy controls, and to relate the concentrations to the severity of neurology and long-time outcomes. Material and methods: Cord sera of 15 neonates with HIE I…	Original paper	English	Human	Biochemical
