# Supplementary material for: Biomarkers of hypoxic–ischemic encephalopathy: a systematic review
Source: World J Pediatr. 2023 Apr 21;19(6):505–48. doi: 10.1007/s12519-023-00698-7 (PMC10199106; doi:10.1007/s12519-023-00698-7)
Supplement: Supplementary file 4 — Supplementary file4 (XLSX 127 KB) [file 12519_2023_698_MOESM4_ESM.xlsx]

## Sheet: Methods_evaluation
Reference	Author	Year	Title	Source	Doi	Abstract ALL	Article type	Language	Specie	Biomarker	Study type	Sample size	Sample type	Associated diseases	Gestational age/Age	Disease	Sample collection time	Therapy	Outcomes	Association to other organs damage
Agrawal, J., Shah, G. S., Poudel, P., Baral, N., Agrawal, A., & Mishra, O. P. (2012). Electrocardiographic and enzymatic correlations with outcome in neonates with hypoxic-ischemic encephalopathy. Fonte Ital J Pediatr, 38, 33. doi:10.1186/1824-7288-38-33	Agrawal, J., Shah, G. S., Poudel, P., Baral, N., Agrawal, A., & Mishra, O. P.	2012	Electrocardiographic and enzymatic correlations with outcome in neonates with hypoxic-ischemic encephalopathy.	Ital J Pediatr, 38, 33.	10.1186/1824-7288-38-33	BACKGROUND: Perinatal asphyxia leading to hypoxic-ischemic encephalopathy (HIE) is a common problem causing multi organ dysfunction including myocardial involvement which can affect the outcome. OBJECTIVE: To evaluate the myocardial dysfunction in neonates having HIE by electrocardiographic(ECG) and cardiac enzymes (CK Total, CK-MB and Troponin I) and find out the relationship with HIE and outcom…	Original paper	English	Human	Biochemical	Prospective Cohort	60	Serum	No	Newborn ≥ 36 weeks gestation	HIE	Within 72h (undefined collection)	Other	No info	Yes
Akisu, M., Kultursay, N., Coker, I., & Huseyinov, A. (1998). Plasma platelet-activating factor levels in newborn infants with and without perinatal asphyxia: is it an additional marker of perinatal asphyxia? Fonte Acta Paediatr Jpn, 40(5), 427-431. doi:10.1111/j.1442-200x.1998.tb01962.x	Akisu, M., Kultursay, N., Coker, I., & Huseyinov, A.	1998	Plasma platelet-activating factor levels in newborn infants with and without perinatal asphyxia: is it an additional marker of perinatal asphyxia?	Acta Paediatr Jpn, 40(5), 427-431.	10.1111/j.1442-200x.1998.tb01962.x	BACKGROUND: Hypoxic-ischemic encephalopathy (HIE) is still a very important cause of neonatal mortality and morbidity. Recently platelet-activating factor (PAF) has been accused of being responsible for the neuronal damage in hypoxic-ischemic brain. METHODS: Therefore, we conducted a study in newborns with perinatal asphyxia to try to show the relationship between the clinical severity and plasma…	Original paper	English	Human	Biochemical	Prospective Cohort	39	Plasma	No	Newborn ≥ 36 weeks gestation	HIE	Before therapy within 72h	No info	No info	No
Al Shafouri, N., Narvey, M., Srinivasan, G., Vallance, J., & Hansen, G. (2015). High glucose variability is associated with poor neurodevelopmental outcomes in neonatal hypoxic ischemic encephalopathy. Fonte J Neonatal Perinatal Med, 8(2), 119-124. doi:10.3233/npm-15814107	Al Shafouri, N., Narvey, M., Srinivasan, G., Vallance, J., & Hansen, G.	2015	High glucose variability is associated with poor neurodevelopmental outcomes in neonatal hypoxic ischemic encephalopathy.	J Neonatal Perinatal Med, 8(2), 119-124.	10.3233/npm-15814107	BACKGROUND: In neonatal hypoxic ischemic encephalopathy (HIE), hypo- and hyperglycemia have been associated with poor outcomes. However, glucose variability has not been reported in this population. OBJECTIVE: To examine the association between serum glucose variability within the first 24 hours and two-year neurodevelopmental outcomes in neonates cooled for HIE. STUDY DESIGN: In this retrospecti…	Original paper	English	Human	Biochemical	Retrospective Cohort	23	Whole-Blood	No	Newborn <36 weeks gestation	HIE	Multiple timepoints	Whole-body hypothermia	Info on outcomes after 12 months	No
Albanna, E. A., & Ahmed, H. S. (2016). Circulating Dickkopf-1 in hypoxic ischemic neonates. Fonte J Matern Fetal Neonatal Med, 29(13), 2171-2175. doi:10.3109/14767058.2015.1077807	Albanna, E. A., & Ahmed, H. S.	2016	Circulating Dickkopf-1 in hypoxic ischemic neonates.	J Matern Fetal Neonatal Med, 29(13), 2171-2175.	10.3109/14767058.2015.1077807	OBJECTIVE: The current study aimed to determine the serum level of Dickkopf-1 (Dkk-1) in peripheral blood of neonates with hypoxic ischemic encephalopathy (HIE). METHODS: We measured serum levels of Dkk-1 by ELISA in neonates with HIE (n = 20) within 24 h from symptom onset and in healthy controls (n = 20). RESULTS: Dkk-1 serum levels increased significantly in HIE neonates than in healthy contro…	Original paper	English	Human	Biochemical	Case Control	40	Serum	No	Newborn ≥ 36 weeks gestation	HIE	Within 72h (undefined collection)	Other	Info at 6 months	No
Alkholy, U. M., Abdalmonem, N., Zaki, A., Ali, Y. F., Mohamed, S. A., Abdelsalam, N. I., . . . Elsherbiny, Y. M. (2017). Early predictors of brain damage in full-term newborns with hypoxic ischemic encephalopathy. Fonte Neuropsychiatric Disease and Treatment, 13, 2133-2139. doi:10.2147/ndt.s144225	Alkholy, U. M., Abdalmonem, N., Zaki, A., Ali, Y. F., Mohamed, S. A., Abdelsalam, N. I., . . . Elsherbiny, Y. M.	2017	Early predictors of brain damage in full-term newborns with hypoxic ischemic encephalopathy.	Neuropsychiatric Disease and Treatment, 13, 2133-2139.	10.2147/ndt.s144225	Objective of the study: To evaluate the value of serum creatine phosphokinase-brain specific (CK-BB) and urinary lactate/creatinine (L/C) ratio as early indicators of brain damage in fullterm newborns with hypoxic ischemic encephalopathy (HIE). Patients and methods: A case-control study including 25 full-term new-born infants with perinatal asphyxia who were admitted to neonatal intensive care un…	Original paper	English	Human	Biochemical	Case Control	45	More than 1	No	Newborn ≥ 36 weeks gestation	HIE	Multiple timepoints	No info	No info	No
Al-Shargabi, T., Govindan, R. B., Dave, R., Metzler, M., Wang, Y., du Plessis, A., & Massaro, A. N. (2017). Inflammatory cytokine response and reduced heart rate variability in newborns with hypoxic-ischemic encephalopathy. Fonte Sci Rep, 37(6), 668-672. doi:10.1038/jp.2017.15	Al-Shargabi, T., Govindan, R. B., Dave, R., Metzler, M., Wang, Y., du Plessis, A., & Massaro, A. N.	2017	Inflammatory cytokine response and reduced heart rate variability in newborns with hypoxic-ischemic encephalopathy.	Sci Rep, 37(6), 668-672.	10.1038/jp.2017.15	OBJECTIVE: To determine whether systemic inflammation-modulating cytokine expression is related to heart rate variability (HRV) in newborns with hypoxic-ischemic encephalopathy (HIE). STUDY DESIGN: The data from 30 newborns with HIE were analyzed. Cytokine levels (IL-2, IL-4, IL-6, IL-8, IL-10, IL-13, IL-1β, TNF-α, IFN-λ) were measured either at 24 h of cooling (n=5), 72 h of cooling (n=4) or at …	Original paper	English	Human	Biochemical	Prospective Cohort	30	Serum	Yes	Newborn <36 weeks gestation	HIE	Multiple timepoints	Whole-body hypothermia	No info	No
Alshweki, A., Perez-Munuzuri, A., Lopez-Suarez, O., Bana, A., & Couce, M. L. (2017). Relevance of urinary S100B protein levels as a short-term prognostic biomarker in asphyxiated infants treated with hypothermia. Fonte Medicine (Baltimore), 96(44), e8453. doi:10.1097/md.0000000000008453	Alshweki, A., Perez-Munuzuri, A., Lopez-Suarez, O., Bana, A., & Couce, M. L.	2017	Relevance of urinary S100B protein levels as a short-term prognostic biomarker in asphyxiated infants treated with hypothermia.	Medicine (Baltimore), 96(44), e8453.	10.1097/md.0000000000008453	The initial diagnosis of neonatal hypoxic-ischemic encephalopathy is based on nervous system clinical manifestations. The use of biomarkers to monitor brain injury and evaluate neuroprotective effects allows early intervention and treatment. This study was designed to determine the short-term prognostic significance of urinary S100B calcium-binding protein (S100B) in asphyxiated newborns treated …	Original paper	English	Human	Biochemical	Prospective Cohort	31	More than 1	No	Newborn ≥ 36 weeks gestation	HIE	Multiple timepoints	Whole-body hypothermia	No info	No
Aly, H., Hamed, Z., Mohsen, L., Ramy, N., Arnaoot, H., & Lotfy, A. (2011). Serum amyloid A protein and hypoxic ischemic encephalopathy in the newborn. Fonte J Perinatol, 31(4), 263-268. doi:10.1038/jp.2010.130	Aly, H., Hamed, Z., Mohsen, L., Ramy, N., Arnaoot, H., & Lotfy, A.	2011	Serum amyloid A protein and hypoxic ischemic encephalopathy in the newborn.	J Perinatol, 31(4), 263-268.	10.1038/jp.2010.130	OBJECTIVE: Serum amyloid A (SAA) is an acute phase inflammatory marker that is closely associated with ischemic injuries. Its expression in neonatal hypoxic ischemic encephalopathy (HIE) has not been studied. To test the hypothesis that SAA is increased in neonatal HIE and its concentration correlates with the severity of encephalopathy. STUDY DESIGN: We conducted a prospective case-control study…	Original paper	English	Human	Biochemical	Case Control	54	Serum	No	Newborn ≥ 36 weeks gestation	HIE	Multiple timepoints	No info	No info	No
Aly, H., Khashaba, M. T., Nada, A., Hasanen, B. M., McCarter, R., Schultz, S. J., . . . Lassiter, H. A. (2009). The role of complement in neurodevelopmental impairment following neonatal hypoxic-ischemic encephalopathy. Fonte Am J Perinatol, 26(9), 659-665. doi:10.1055/s-0029-1220793	Aly, H., Khashaba, M. T., Nada, A., Hasanen, B. M., McCarter, R., Schultz, S. J., . . . Lassiter, H. A.	2009	The role of complement in neurodevelopmental impairment following neonatal hypoxic-ischemic encephalopathy.	Am J Perinatol, 26(9), 659-665.	10.1055/s-0029-1220793	Evidence has accumulated implicating complement activation in the pathogenesis of acute post-hypoxic-ischemic cerebral injury in infants who develop hypoxic-ischemic encephalopathy (HIE). However, the relationship between complement activation and subsequent neurological impairment is not known. We tested the hypothesis that in human neonates, post-hypoxic-ischemic complement activation within th…	Original paper	English	Human	Biochemical	Prospective Cohort	25	CSF	No	Newborn ≥ 36 weeks gestation	HIE	No therapy within 72h	No info	Info on outcomes after 12 months	No
Ancora, G., Testa, C., Grandi, S., Tonon, C., Sbravati, F., Savini, S., . . . Lodi, R. (2013). Prognostic value of brain proton MR spectroscopy and diffusion tensor imaging in newborns with hypoxic-ischemic encephalopathy treated by brain cooling. Fonte Neuroradiology, 55(8), 1017-1025. doi:10.1007/s00234-013-1202-5	Ancora, G., Testa, C., Grandi, S., Tonon, C., Sbravati, F., Savini, S., . . . Lodi, R.	2013	Prognostic value of brain proton MR spectroscopy and diffusion tensor imaging in newborns with hypoxic-ischemic encephalopathy treated by brain cooling.	Neuroradiology, 55(8), 1017-1025.	10.1007/s00234-013-1202-5	INTRODUCTION: MRI, proton magnetic resonance spectroscopy ((1)H-MRS), and diffusion tensor imaging (DTI) have been shown to be of great prognostic value in term newborns with moderate-severe hypoxic-ischemic encephalopathy (HIE). Currently, no data are available on (1)H-MRS and DTI performed in the subacute phase after hypothermic treatment. The aim of the present study was to assess their progno…	Original paper	English	Human	Biochemical	Prospective Cohort	20	Imaging	Undefined	Newborn ≥ 36 weeks gestation	HIE	Within 1 month	Head cooling	Info on outcomes after 12 months	No
Avagliano, L., Danti, L., Doi, P., Felis, S., Guala, M., Locatelli, A., . . . Bulfamante, G. P. (2013). Autophagy in placentas from acidotic newborns: an immunohistochemical study of LC3 expression. Fonte Placenta, 34(11), 1091-1094. doi:10.1016/j.placenta.2013.09.004	Avagliano, L., Danti, L., Doi, P., Felis, S., Guala, M., Locatelli, A., . . . Bulfamante, G. P.	2013	Autophagy in placentas from acidotic newborns: an immunohistochemical study of LC3 expression.	Placenta, 34(11), 1091-1094.	10.1016/j.placenta.2013.09.004	Autophagy is an inducible catabolic process activated during compromised conditions, such as hypoxia. Neonatal encephalopathy (NE) is a syndrome of disturbed neurological function. No absolute prognostic indicators are available at birth to identify neonates at high risk to develop NE. Immunohistochemical staining with LC3 antibody was performed on 40 placentas from uneventful term singleton preg…	Original paper	English	Human	Biochemical	Prospective Cohort	40	Tissue	No	Adult (> 18 years)	HIE	Other	No info	No info	Yes
Azzopardi, D., & Edwards, A. D. (2010). Magnetic resonance biomarkers of neuroprotective effects in infants with hypoxic ischemic encephalopathy. Fonte Semin Fetal Neonatal Med, 15(5), 261-269. doi:10.1016/j.siny.2010.03.001	Azzopardi, D., & Edwards, A. D.	2010	Magnetic resonance biomarkers of neuroprotective effects in infants with hypoxic ischemic encephalopathy.	Semin Fetal Neonatal Med, 15(5), 261-269.	10.1016/j.siny.2010.03.001	Evaluation of infants with hypoxic ischemic encephalopathy by magnetic resonance spectroscopy and imaging is useful to direct clinical care, and may assist the evaluation of candidate neuroprotective therapies. Cerebral metabolites measured by magnetic resonance spectroscopy, and visual analysis of magnetic resonance images during the first 30 days after birth accurately predict later neurologica…	Review	English	Human	Biochemical	Other	0	Tissue	Undefined	Newborn (undefined)	HIE	Multiple timepoints	Whole-body hypothermia	No info	No
Balada, R., Tebe, C., Leon, M., Arca, G., Alsina, M., Castells, A. A., . . . Garcia-Alix, A. Enquiring beneath the surface: can a gene expression assay shed light into the heterogeneity among newborns with neonatal encephalopathy? Fonte Pediatr Res. doi:10.1038/s41390-020-0764-2	Balada, R., Tebe, C., Leon, M., Arca, G., Alsina, M., Castells, A. A., . . . Garcia-Alix, A.	2020	Enquiring beneath the surface: can a gene expression assay shed light into the heterogeneity among newborns with neonatal encephalopathy?	Pediatr Res.	10.1038/s41390-020-0764-2	Background We aimed to assess whether a gene expression assay provided insights for understanding the heterogeneity among newborns affected by neonatal encephalopathy (NE). Methods Analysis by RT-qPCR of the mRNA expression of candidate genes in whole blood from controls (n = 34) and NE (n = 24) patients at <6, 12, 24, 48, 72 and 96 h of life, followed by determination of differences in gene expr…	Original paper	English	Human	Biochemical	Prospective Cohort	58	Whole-Blood	No	Newborn ≥ 36 weeks gestation	HIE	Multiple timepoints	Whole-body hypothermia	Info on outcomes after 12 months	No
Bale, G., Mitra, S., Meek, J., Robertson, N., & Tachtsidis, I. (2014). A new broadband near-infrared spectroscopy system for in-vivo measurements of cerebral cytochrome-c-oxidase changes in neonatal brain injury. Fonte Biomedical Optics Express, 5(10), 3450-3466. doi:10.1364/boe.5.003450	Bale, G., Mitra, S., Meek, J., Robertson, N., & Tachtsidis, I.	2014	A new broadband near-infrared spectroscopy system for in-vivo measurements of cerebral cytochrome-c-oxidase changes in neonatal brain injury.	Biomedical Optics Express, 5(10), 3450-3466.	10.1364/boe.5.003450	We present a novel lens-based broadband near-infrared spectroscopy system to simultaneously measure cerebral changes in tissue oxygenation and haemodynamics via estimation of the changes in haemoglobin concentration; in addition to oxygen utilization via the measurement of the oxidation state of cytochrome-c-oxidase (CCO). We demonstrate the use of the system in a cohort of 6 newborn infants with…	Original paper	English	Human	Biochemical	Prospective Cohort	6	Imaging	No	Newborn ≥ 36 weeks gestation	HIE	Multiple timepoints	Whole-body hypothermia	No info	No
Banupriya, C., Ratnakar, Doureradjou, P., Mondal, N., Vishnu, B., & Koner, B. C. (2008). Can urinary excretion rate of malondialdehyde, uric acid and protein predict the severity and impending death in perinatal asphyxia? Fonte Clin Biochem, 41(12), 968-973. doi:10.1016/j.clinbiochem.2008.04.011	Banupriya, C., Ratnakar, Doureradjou, P., Mondal, N., Vishnu, B., & Koner, B. C.	2008	Can urinary excretion rate of malondialdehyde, uric acid and protein predict the severity and impending death in perinatal asphyxia?	Clin Biochem, 41(12), 968-973.	10.1016/j.clinbiochem.2008.04.011	BACKGROUND: Perinatal asphyxia (PA) associated with multi-organ damage is a leading cause of neonatal mortality and morbidity. We evaluated if urinary malondialdehyde:creatinine (UMDA:Cr), uric acid:creatinine (UUA:Cr) and protein:creatinine (UP:Cr) vary with the severity of PA and if these parameters can predict the impending death in PA. METHODS: Study included 20 asphyxiated and 20 healthy new…	Original paper	English	Human	Biochemical	Prospective Cohort	40	Urine	No	Newborn ≥ 36 weeks gestation	HIE	No therapy within 72h	No info	No info	No
Barbeau, D. Y., Krueger, C., Huene, M., Copenhaver, N., Bennett, J., Weaver, M., & Weiss, M. D. (2019). Heart rate variability and inflammatory markers in neonates with hypoxic-ischemic encephalopathy. Fonte Physiological Reports, 7(15). doi:10.14814/phy2.14110	Barbeau, D. Y., Krueger, C., Huene, M., Copenhaver, N., Bennett, J., Weaver, M., & Weiss, M. D.	2019	Heart rate variability and inflammatory markers in neonates with hypoxic-ischemic encephalopathy.	Physiological Reports, 7(15).	10.14814/phy2.14110	To examine heart rate variability (HRV) and inflammatory markers as predictors for neurological injury in neonates undergoing therapeutic hypothermia for hypoxic-ischemic encephalopathy (HIE). We hypothesized that HRV would differentiate between infants with no/mild injury and infants with moderate/severe injury observed on MRI. Because HRV can be associated with the inflammatory cascade, cytokin…	Original paper	English	Human	Biochemical	Prospective Cohort	10	Serum	Undefined	Newborn <36 weeks gestation	HIE	Multiple timepoints	Whole-body hypothermia	No info	No
Bartha, A. I., Foster-Barber, A., Miller, S. P., Vigneron, D. B., Glidden, D. V., Barkovich, A. J., & Ferriero, D. M. (2004). Neonatal encephalopathy: association of cytokines with MR spectroscopy and outcome. Fonte Pediatr Res, 56(6), 960-966. doi:10.1203/01.pdr.0000144819.45689.bb	Bartha, A. I., Foster-Barber, A., Miller, S. P., Vigneron, D. B., Glidden, D. V., Barkovich, A. J., & Ferriero, D. M.	2004	Neonatal encephalopathy: association of cytokines with MR spectroscopy and outcome.	Pediatr Res, 56(6), 960-966.	10.1203/01.pdr.0000144819.45689.bb	In term neonatal encephalopathy, little is known about the relationship between early inflammatory markers, neonatal brain injury, and long-term neurodevelopmental outcome. Our goal was to determine whether neonatal serum cytokine levels are associated with cerebral metabolism assessed by proton magnetic resonance spectroscopy (MRS), with magnetic resonance imaging (MRI) abnormalities, and with n…	Original paper	English	Human	Biochemical	Prospective Cohort	62	Whole-Blood	Yes	Newborn ≥ 36 weeks gestation	HIE	Within 1 week	Other	Info on outcomes after 12 months	No
Bashir, M., Frigiola, A., Iskander, I., Said, H. M., Aboulgar, H., Frulio, R., . . . Gazzolo, D. (2009). Urinary S100A1B and S100BB to predict hypoxic ischemic encephalopathy at term. Fonte Front Biosci (Elite Ed), 1, 560-567. doi:10.2741/e54	Bashir, M., Frigiola, A., Iskander, I., Said, H. M., Aboulgar, H., Frulio, R., . . . Gazzolo, D.	2009	Urinary S100A1B and S100BB to predict hypoxic ischemic encephalopathy at term.	Front Biosci (Elite Ed), 1, 560-567.	10.2741/e54	Urinary S100A1B and S100BB were measured to detect cases at risk of hypoxic-ischemic encephalopathy (HIE) in asphyxiated newborns. We recruited 42 asphyxiated infants and 63 healthy term neonates. S100A1B and S100BB were measured at first urination (time 0) and at 4 (time 1), 8 (time 2), 12 (time 3), 16 (time 4), 20 (time 5), 24 (time 6), 72 (time 7) hours after birth. 20 infants had no/mild HIE …	Original paper	English	Human	Biochemical	Prospective Cohort	103	Urine	No	Newborn ≥ 36 weeks gestation	HIE + PA w/o HIE	Multiple timepoints	Other	No info	No
Basu, S. K., Ottolini, K., Govindan, V., Mashat, S., Vezina, G., Wang, Y., . . . Massaro, A. N. (2018). Early Glycemic Profile Is Associated with Brain Injury Patterns on Magnetic Resonance Imaging in Hypoxic Ischemic Encephalopathy. Fonte J Pediatr, 203, 137-143. doi:https://doi.org/10.1016/j.jpeds.2018.07.041	Basu, S. K., Ottolini, K., Govindan, V., Mashat, S., Vezina, G., Wang, Y., . . . Massaro, A. N.	2018	Early Glycemic Profile Is Associated with Brain Injury Patterns on Magnetic Resonance Imaging in Hypoxic Ischemic Encephalopathy.	J Pediatr, 203, 137-143.	10.1016/j.jpeds.2018.07.041	Objective To investigate whether the early glycemic profile in infants with hypoxic ischemic encephalopathy is associated with distinct patterns of brain injury on magnetic resonance imaging (MRI). Study design We performed a secondary analysis of 178 prospectively enrolled infants who received therapeutic hypothermia for hypoxic ischemic encephalopathy. Glycemic profiles were identified by gluco…	Original paper	English	Human	Biochemical	Prospective Cohort	178	Whole-Blood	Undefined	Newborn <36 weeks gestation	HIE	Multiple timepoints	Whole-body hypothermia	No info	No
Bednarek, N., Svedin, P., Garnotel, R., Favrais, G., Loron, G., Schwendiman, L., . . . Gressens, P. (2012). Increased MMP-9 and TIMP-1 in mouse neonatal brain and plasma and in human neonatal plasma after hypoxia-ischemia: a potential marker of neonatal encephalopathy. Fonte Pediatr Res, 71(1), 63-70. doi:10.1038/pr.2011.3	Bednarek, N., Svedin, P., Garnotel, R., Favrais, G., Loron, G., Schwendiman, L., . . . Gressens, P.	2012	Increased MMP-9 and TIMP-1 in mouse neonatal brain and plasma and in human neonatal plasma after hypoxia-ischemia: a potential marker of neonatal encephalopathy.	Pediatr Res, 71(1), 63-70.	10.1038/pr.2011.3	INTRODUCTION: To implement neuroprotective strategies in newborns, sensitive and specific biomarkers are needed for identifying those who are at risk for brain damage. We evaluated the effectiveness of matrix metalloproteinases (MMPs) and their naturally occurring tissue inhibitors of metalloproteinases (TIMPs) in predicting neonatal encephalopathy (NE) damage in newborns. RESULTS: Plasma MMP-9 a…	Original paper	English	Human	Biochemical	Prospective Cohort	97	Plasma	Undefined	Newborn <36 weeks gestation	HIE	No therapy within 72h	No info	Info on outcomes after 12 months	No
Beken, S., Aydin, B., Dilli, D., Erol, S., Zenciroglu, A., & Okumus, N. (2014). Can biochemical markers predict the severity of hypoxic-ischemic encephalopathy? Fonte Turk J Pediatr, 56(1), 62-68.	Beken, S., Aydin, B., Dilli, D., Erol, S., Zenciroglu, A., & Okumus, N.	2014	Can biochemical markers predict the severity of hypoxic-ischemic encephalopathy?	Turk J Pediatr, 56(1), 62-68.	24827949	Hypoxic-ischemic encephalopathy (HIE) due to perinatal asphyxia remains an important cause of neonatal morbidity and mortality. The aim of this study was to investigate the predictive values of biochemical parameters, including serum creatine kinase (CK), lactate dehydrogenase (LDH), uric acid (UA), and lactate, in newborns with HIE. A total of 94 patients who were diagnosed with HIE were prospec…	Original paper	English	Human	Biochemical	Prospective Cohort	94	Serum	No	Newborn ≥ 36 weeks gestation	HIE	No therapy within 72h	No info	No info	No
Berger, R. P., Bazaco, M. C., Wagner, A. K., Kochanek, P. M., & Fabio, A. (2010). Trajectory analysis of serum biomarker concentrations facilitates outcome prediction after pediatric traumatic and hypoxemic brain injury. Fonte PLoS One, 32(5-6), 396-405. doi:10.1159/000316803	Berger, R. P., Bazaco, M. C., Wagner, A. K., Kochanek, P. M., & Fabio, A.	2010	Trajectory analysis of serum biomarker concentrations facilitates outcome prediction after pediatric traumatic and hypoxemic brain injury.	PLoS One, 32(5-6), 396-405.	10.1159/000316803	Traumatic brain injury (TBI) and hypoxic ischemic encephalopathy (HIE) are leading causes of morbidity and mortality in children. Several studies over the past several years have evaluated the use of serum biomarkers to predict outcome after pediatric brain injury. These studies have all used simple point estimates such as initial and peak biomarker concentrations to predict outcome. However, thi…	Original paper	English	Human	Biochemical	Prospective Cohort	100	Serum	Yes	Child (> 1 year)	Brain injury by other causes	Multiple timepoints	Other	No info	No
Bersani, I., Ferrari, F., Lugli, L., Ivani, G., Conio, A., Moataza, B., . . . Gazzolo, D. (2019). Monitoring the effectiveness of hypothermia in perinatal asphyxia infants by urinary S100B levels. Fonte Clin Chem Lab Med, 57(7), 1017-1025. doi:10.1515/cclm-2018-1094	Bersani, I., Ferrari, F., Lugli, L., Ivani, G., Conio, A., Moataza, B., . . . Gazzolo, D.	2019	Monitoring the effectiveness of hypothermia in perinatal asphyxia infants by urinary S100B levels.	Clin Chem Lab Med, 57(7), 1017-1025.	10.1515/cclm-2018-1094	Background Perinatal asphyxia is a major cause of mortality and morbidity in neonates: The aim of the present study was to investigate, by means of longitudinal assessment of urinary S100B, the effectiveness of hypothermia, in infants complicated by perinatal asphyxia and hypoxic-ischemic encephalopathy. Methods We performed a retrospective case-control study in 108 asphyxiated infants, admitted …	Original paper	English	Human	Biochemical	Case Control	108	More than 1	No	Newborn ≥ 36 weeks gestation	HIE	Multiple timepoints	Whole-body hypothermia	No info	No
Blennow, M., Hagberg, H., & Rosengren, L. (1995). Glial fibrillary acidic protein in the cerebrospinal fluid: a possible indicator of prognosis in full-term asphyxiated newborn infants? Fonte Pediatr Res, 37(3), 260-264. doi:10.1203/00006450-199503000-00002	Blennow, M., Hagberg, H., & Rosengren, L.	1995	Glial fibrillary acidic protein in the cerebrospinal fluid: a possible indicator of prognosis in full-term asphyxiated newborn infants?	Pediatr Res, 37(3), 260-264.	10.1203/00006450-199503000-00002	Glial fibrillary acidic protein (GFAP) is the structural protein of intermediate filaments in astroglia. GFAP has extensively been used as a marker of gliosis in neuropathology. It also appears in excessive amounts in the cerebrospinal fluid in various acute brain disorders. Hypoxic-ischemic encephalopathy after perinatal asphyxia is a condition in which levels of GFAP could be expected to be ele…	Original paper	English	Human	Biochemical	Prospective Cohort	31	CSF	No	Newborn ≥ 36 weeks gestation	HIE + PA w/o HIE	No therapy within 72h	No info	No info	No
Bonifacio, S. L., Saporta, A., Glass, H. C., Lee, P., Glidden, D. V., Ferriero, D. M., . . . Xu, D. (2012). Therapeutic hypothermia for neonatal encephalopathy results in improved microstructure and metabolism in the deep gray nuclei. Fonte AJNR Am J Neuroradiol, 33(11), 2050-2055. doi:10.3174/ajnr.A3117	Bonifacio, S. L., Saporta, A., Glass, H. C., Lee, P., Glidden, D. V., Ferriero, D. M., . . . Xu, D.	2012	Therapeutic hypothermia for neonatal encephalopathy results in improved microstructure and metabolism in the deep gray nuclei.	AJNR Am J Neuroradiol, 33(11), 2050-2055.	10.3174/ajnr.A3117	BACKGROUND AND PURPOSE: Therapeutic hypothermia has reduced morbidity and mortality and is associated with a lower burden of lesions on conventional imaging in NE. However, its effects on brain microstructure and metabolism have not been fully characterized. We hypothesized that therapeutic hypothermia improves measures of brain microstructure and metabolism. MATERIALS AND METHODS: Forty-one neon…	Original paper	English	Human	Biochemical	Prospective Cohort	53	Imaging	No	Newborn ≥ 36 weeks gestation	HIE	Within 1 month	Whole-body hypothermia	No info	No
Celik, Y., Atici, A., Gulasi, S., Makharoblidze, K., Eskandari, G., Sungur, M. A., & Akbayir, S. (2015). The effects of selective head cooling versus whole-body cooling on some neural and inflammatory biomarkers: a randomized controlled pilot study. Fonte Ital J Pediatr, 41, 79. doi:10.1186/s13052-015-0188-5	Celik, Y., Atici, A., Gulasi, S., Makharoblidze, K., Eskandari, G., Sungur, M. A., & Akbayir, S.	2015	The effects of selective head cooling versus whole-body cooling on some neural and inflammatory biomarkers: a randomized controlled pilot study.	Ital J Pediatr, 41, 79.	10.1186/s13052-015-0188-5	BACKGROUND: Therapeutic hypothermia (TH) has become standard care in newborns with moderate to severe hypoxic ischemic encephalopathy (HIE), and the 2 most commonly used methods are selective head cooling (SHC) and whole body cooling (WBC). This study aimed to determine if the effects of the 2 methods on some neural and inflammatory biomarkers differ. MATERIALS AND METHODS: This prospective rando…	Original paper	English	Human	Biochemical	Prospective Cohort	40	More than 1	No	Newborn ≥ 36 weeks gestation	HIE	Multiple timepoints	Whole-body hypothermia	Info on outcomes after 12 months	No
Celtik, C., Acunas, B., Oner, N., & Pala, O. (2004). Neuron-specific enolase as a marker of the severity and outcome of hypoxic ischemic encephalopathy. Fonte Brain Dev, 26(6), 398-402. doi:10.1016/j.braindev.2003.12.007	Celtik, C., Acunas, B., Oner, N., & Pala, O.	2004	Neuron-specific enolase as a marker of the severity and outcome of hypoxic ischemic encephalopathy.	Brain Dev, 26(6), 398-402.	10.1016/j.braindev.2003.12.007	The aim of this study was to evaluate serum concentrations of neuron-specific enolase (NSE) as a marker of the severity of hypoxic ischemic encephalopathy (HIE) and to elucidate the relation among the concentrations of NSE, grade of HIE and short-term outcome. Forty-three asphyxiated full-term newborn infants who developed symptoms and signs of HIE (Group 1) and 29 full-term newborn infants with …	Original paper	English	Human	Biochemical	Prospective Cohort	102	Serum	No	Newborn ≥ 36 weeks gestation	HIE	Multiple timepoints	No info	Info on outcomes after 12 months	No
Chafer-Pericas, C., Cernada, M., Rahkonen, L., Stefanovic, V., Andersson, S., & Vento, M. (2016). Preliminary case control study to establish the correlation between novel peroxidation biomarkers in cord serum and the severity of hypoxic ischemic encephalopathy. Fonte Free Radic Biol Med, 97, 244-249. doi:10.1016/j.freeradbiomed.2016.06.006	Chafer-Pericas, C., Cernada, M., Rahkonen, L., Stefanovic, V., Andersson, S., & Vento, M.	2016	Preliminary case control study to establish the correlation between novel peroxidation biomarkers in cord serum and the severity of hypoxic ischemic encephalopathy.	Free Radic Biol Med, 97, 244-249.	10.1016/j.freeradbiomed.2016.06.006	Background Hypoxic-ischemic encephalopathy (HIE) has deleterious neurological consequences. To identify patients at risk of neuronal damage deserving implementation of neuroprotective strategies clinicians have relied on prenatal sentinel events, postnatal clinical assessment (Apgar score), and blood gas analysis. This feasibility study aimed to assess if lipid peroxidation byproducts associated …	Original paper	English	Human	Biochemical	Case Control	39	Cord blood	Undefined	Newborn ≥ 36 weeks gestation	HIE + PA w/o HIE	No therapy within 72h	No info	No info	No
Chakkarapani, E., Davis, J., & Thoresen, M. (2014). Therapeutic hypothermia delays the C-reactive protein response and suppresses white blood cell and platelet count in infants with neonatal encephalopathy. Fonte Arch Dis Child Fetal Neonatal Ed, 99(6), F458-463. doi:10.1136/archdischild-2013-305763	Chakkarapani, E., Davis, J., & Thoresen, M.	2014	Therapeutic hypothermia delays the C-reactive protein response and suppresses white blood cell and platelet count in infants with neonatal encephalopathy.	Arch Dis Child Fetal Neonatal Ed, 99(6), F458-463.	10.1136/archdischild-2013-305763	BACKGROUND: Therapeutic hypothermia (HT) delays the cytokine response in infants with neonatal encephalopathy (NE). OBJECTIVE: To determine if HT delayed the C-reactive protein (CRP) response and altered white blood cell (WBC), neutrophil and platelet count course during the first week of life in infants with NE. DESIGN: Retrospective cohort study. SETTING: Regional neonatal intensive care unit, …	Original paper	English	Human	Biochemical	Retrospective Cohort	104	Whole-Blood	No	Newborn ≥ 36 weeks gestation	HIE	Multiple timepoints	Whole-body hypothermia	No info	No
Chalak, L. F., Sanchez, P. J., Adams-Huet, B., Laptook, A. R., Heyne, R. J., & Rosenfeld, C. R. (2014). Biomarkers for severity of neonatal hypoxic-ischemic encephalopathy and outcomes in newborns receiving hypothermia therapy. Fonte J Pediatr, 164(3), 468-474.e461. doi:10.1016/j.jpeds.2013.10.067	Chalak, L. F., Sanchez, P. J., Adams-Huet, B., Laptook, A. R., Heyne, R. J., & Rosenfeld, C. R.	2014	Biomarkers for severity of neonatal hypoxic-ischemic encephalopathy and outcomes in newborns receiving hypothermia therapy.	J Pediatr, 164(3), 468-474.e461.	10.1016/j.jpeds.2013.10.067	Objective To evaluate serum neuronal and inflammatory biomarkers to determine whether measurements of umbilical cords at birth can stratify severity of hypoxic-ischemic encephalopathy (HIE), whether serial measurements differ with hypothermia-rewarming, and whether biomarkers correlate with neurological outcomes. Study design This is a prospective cohort of inborn term newborns with varying degre…	Original paper	English	Human	Biochemical	Prospective Cohort	27	More than 1	No	Newborn ≥ 36 weeks gestation	HIE	Multiple timepoints	Whole-body hypothermia	Info on outcomes after 12 months	No
Chaparro-Huerta, V., Flores-Soto, M. E., Merin Sigala, M. E., Barrera de Leon, J. C., Lemus-Varela, M. L., Torres-Mendoza, B. M., & Beas-Zarate, C. (2017). Proinflammatory Cytokines, Enolase and S-100 as Early Biochemical Indicators of Hypoxic-Ischemic Encephalopathy Following Perinatal Asphyxia in Newborns. Fonte Pediatr Neonatol, 58(1), 70-76. doi:10.1016/j.pedneo.2016.05.001	Chaparro-Huerta, V., Flores-Soto, M. E., Merin Sigala, M. E., Barrera de Leon, J. C., Lemus-Varela, M. L., Torres-Mendoza, B. M., & Beas-Zarate, C.	2017	Proinflammatory Cytokines, Enolase and S-100 as Early Biochemical Indicators of Hypoxic-Ischemic Encephalopathy Following Perinatal Asphyxia in Newborns.	Pediatr Neonatol, 58(1), 70-76.	10.1016/j.pedneo.2016.05.001	BACKGROUND: Estimation of the neurological prognosis of infants suffering from perinatal asphyxia and signs of hypoxic-ischemic encephalopathy is of great clinical importance; however, it remains difficult to satisfactorily assess these signs with current standard medical practices. Prognoses are typically based on data obtained from clinical examinations and neurological tests, such as electroen…	Original paper	English	Human	Biochemical	Prospective Cohort	62	More than 1	No	Newborn ≥ 36 weeks gestation	HIE	No therapy within 72h	No info	No info	No
Chiang, M.-C., Lien, R., Chu, S.-M., Yang, P.-H., Lin, J.-J., Hsu, J.-F., . . . Lin, K.-L. (2016). Serum Lactate, Brain Magnetic Resonance Imaging and Outcome of Neonatal Hypoxic Ischemic Encephalopathy after Therapeutic Hypothermia. Fonte Pediatrics & Neonatology, 57(1), 35-40. doi:https://doi.org/10.1016/j.pedneo.2015.04.008	Chiang, M.-C., Lien, R., Chu, S.-M., Yang, P.-H., Lin, J.-J., Hsu, J.-F., . . . Lin, K.-L.	2016	Serum Lactate, Brain Magnetic Resonance Imaging and Outcome of Neonatal Hypoxic Ischemic Encephalopathy after Therapeutic Hypothermia.	Pediatrics & Neonatology, 57(1), 35-40.	10.1016/j.pedneo.2015.04.008	Background: Serum lactate was used to predict the severity and outcome of neonatal hypoxic ischemic encephalopathy (HIE) before the era of therapeutic hypothermia (TH). There is no report on neurodevelopment (ND) outcome of neonates with HIE treated with TN in Taiwan. Methods: Between April 2011 and December 2012, newborn infants admitted to Chang Gung Memorial Hospital (CGMH), with gestational a…	Original paper	English	Human	Biochemical	Prospective Cohort	17	Serum	No	Newborn <36 weeks gestation	HIE	Multiple timepoints	Whole-body hypothermia	Info on outcomes after 12 months	No
Chouthai, N. S., Sobczak, H., Khan, R., Subramanian, D., Raman, S., & Rao, R. (2015). Hyperglycemia is associated with poor outcome in newborn infants undergoing therapeutic hypothermia for hypoxic ischemic encephalopathy. Fonte J Neonatal Perinatal Med, 8(2), 125-131. doi:10.3233/npm-15814075	Chouthai, N. S., Sobczak, H., Khan, R., Subramanian, D., Raman, S., & Rao, R.	2015	Hyperglycemia is associated with poor outcome in newborn infants undergoing therapeutic hypothermia for hypoxic ischemic encephalopathy.	J Neonatal Perinatal Med, 8(2), 125-131.	10.3233/npm-15814075	BACKGROUND: Therapeutic hypothermia (TH) improves survival and neurodevelopmental outcome in neonatal hypoxic ischemic encephalopathy (HIE). Both, hypoglycemia and hyperglycemia are common in infants with HIE. The relationship between hypoglycemia and hyperglycemia, and immediate outcome has not been well described. METHODS: A retrospective analysis of newborn infants with HIE (N = 56) was conduc…	Original paper	English	Human	Biochemical	Retrospective Cohort	56	Whole-Blood	No	Newborn ≥ 36 weeks gestation	HIE	Multiple timepoints	Whole-body hypothermia	Info on outcomes after 12 months	No
Ciobanou, A., Jabak, S., De Castro, H., Frei, L., & Akolekar, R. (2019). Biomarkers of impaired placentation at 35-37 weeks' gestation in the prediction of adverse perinatal outcome. Fonte, 54(1), 79-86. doi:10.1002/uog.20346	Ciobanou, A., Jabak, S., De Castro, H., Frei, L., & Akolekar, R.	2019	Biomarkers of impaired placentation at 35-37 weeks' gestation in the prediction of adverse perinatal outcome.	54(1), 79-86.	10.1002/uog.20346	OBJECTIVE: To investigate the potential value of uterine artery pulsatility index (UtA-PI) and serum levels of the angiogenic placental growth factor (PlGF) and the antiangiogenic factor soluble fms-like tyrosine kinase-1 (sFlt-1) in the prediction of adverse perinatal outcome in small-for-gestational-age (SGA) and non-SGA neonates at 35-37 weeks' gestation. METHODS: This was a prospective observ…	Original paper	English	Human	Biochemical	Prospective Cohort	19209	Imaging	No	Adult (> 18 years)	HIE	Other	No info	Info on outcomes after 12 months	Yes
Cordeiro, C. N., Savva, Y., Vaidya, D., Argani, C. H., Hong, X., Wang, X., & Burd, I. (2016). Mathematical Modeling of the Biomarker Milieu to Characterize Preterm Birth and Predict Adverse Neonatal Outcomes. Fonte Am J Reprod Immunol, 75(5), 594-601. doi:10.1111/aji.12502	Cordeiro, C. N., Savva, Y., Vaidya, D., Argani, C. H., Hong, X., Wang, X., & Burd, I.	2016	Mathematical Modeling of the Biomarker Milieu to Characterize Preterm Birth and Predict Adverse Neonatal Outcomes.	Am J Reprod Immunol, 75(5), 594-601.	10.1111/aji.12502	PROBLEM: To identify preterm neonates at risk for adverse neonatal outcomes. METHOD OF STUDY: A nested case-control study from the prospectively followed Boston Birth Cohort of mother-neonate pairs was performed. A classification model for preterm-born neonates was derived from 27 cord blood biomarkers using orthogonal projections to latent structures discriminant analysis. Predictive relationshi…	Original paper	English	Human	Biochemical	Case Control	926	Cord blood	No	Newborn <36 weeks gestation	Other	No therapy within 72h	No info	Info on outcomes after 12 months	Yes
Dehaes, M., Aggarwal, A., Lin, P. Y., Fortuno, C. R., Fenoglio, A., Roche-Labarbe, N., . . . Grant, P. E. (2014). Cerebral oxygen metabolism in neonatal hypoxic ischemic encephalopathy during and after therapeutic hypothermia. Fonte Journal of Cerebral Blood Flow and Metabolism, 34(1), 87-94. doi:10.1038/jcbfm.2013.165	Dehaes, M., Aggarwal, A., Lin, P. Y., Fortuno, C. R., Fenoglio, A., Roche-Labarbe, N., . . . Grant, P. E.	2014	Cerebral oxygen metabolism in neonatal hypoxic ischemic encephalopathy during and after therapeutic hypothermia.	Journal of Cerebral Blood Flow and Metabolism, 34(1), 87-94.	10.1038/jcbfm.2013.165	Pathophysiologic mechanisms involved in neonatal hypoxic ischemic encephalopathy (HIE) are associated with complex changes of blood flow and metabolism. Therapeutic hypothermia (TH) is effective in reducing the extent of brain injury, but it remains uncertain how TH affects cerebral blood flow (CBF) and metabolism. Ten neonates undergoing TH for HIE and seventeen healthy controls were recruited f…	Original paper	English	Human	Biochemical	Prospective Cohort	27	Imaging	No	Newborn ≥ 36 weeks gestation	HIE	Multiple timepoints	Whole-body hypothermia	Info on outcomes after 12 months	No
Douglas-Escobar, M. V., Heaton, S. C., Bennett, J., Young, L. J., Glushakova, O., Xu, X. H., . . . Weiss, M. D. (2014). UCH-L1 and GFAP serum levels in neonates with hypoxic-ischemic encephalopathy: a single center pilot study. Fonte Frontiers in Neurology, 5. doi:10.3389/fneur.2014.00273	Douglas-Escobar, M. V., Heaton, S. C., Bennett, J., Young, L. J., Glushakova, O., Xu, X. H., . . . Weiss, M. D.	2014	UCH-L1 and GFAP serum levels in neonates with hypoxic-ischemic encephalopathy: a single center pilot study.	Frontiers in Neurology, 5.	10.3389/fneur.2014.00273	Objective: We examined two potential biomarkers of brain damage in hypoxic–ischemic encephalopathy (HIE) neonates: glial fibrillary acidic protein (GFAP; a marker of gliosis) and ubiquitin C-terminal hydrolase L1 (UCH-L1; a marker of neuronal injury). We hypothesized that the biomarkers would be measurable in cord blood of healthy neonates and could serve as a normative reference for brain injury…	Original paper	English	Human	Biochemical	Prospective Cohort	27	More than 1	No	Newborn <36 weeks gestation	HIE	Multiple timepoints	Whole-body hypothermia	Info at 9 months	No
Douglas-Escobar, M., Yang, C., Bennett, J., Shuster, J., Theriaque, D., Leibovici, A., . . . Weiss, M. D. (2010). A pilot study of novel biomarkers in neonates with hypoxic-ischemic encephalopathy. Fonte Pediatr Res, 68(6), 531-536. doi:10.1203/PDR.0b013e3181f85a03	Douglas-Escobar, M., Yang, C., Bennett, J., Shuster, J., Theriaque, D., Leibovici, A., . . . Weiss, M. D.	2010	A pilot study of novel biomarkers in neonates with hypoxic-ischemic encephalopathy.	Pediatr Res, 68(6), 531-536.	10.1203/PDR.0b013e3181f85a03	Severe hypoxic-ischemic encephalopathy (HIE) is a devastating condition that can lead to mortality and long-term disabilities in term newborns. No rapid and reliable laboratory test exists to assess the degree of neuronal injury in these patients. We propose two possible biomarkers: 1) phosphorylated axonal neurofilament heavy chain (pNF-H) protein, one of the major subunits of neurofilaments, fo…	Original paper	English	Human	Biochemical	Prospective Cohort	28	Serum	No	Newborn ≥ 36 weeks gestation	HIE	Multiple timepoints	Whole-body hypothermia	No info	No
El Shimi, M. S., Abdou, R. M., Fathey, M., & Mostafa, S. (2018). Severity of hypoxic ischemic encephalopathy correlates with increased expression of angiogenin in neonates. Fonte J Neonatal Perinatal Med, 11(2), 185-190. doi:10.3233/npm-1758	El Shimi, M. S., Abdou, R. M., Fathey, M., & Mostafa, S.	2018	Severity of hypoxic ischemic encephalopathy correlates with increased expression of angiogenin in neonates.	J Neonatal Perinatal Med, 11(2), 185-190.	10.3233/npm-1758	BACKGROUND:Angiogenin is a small protein encoded by the ANG gene. It is activated by tissue hypoxia, and is known to be a potent stimulator of angiogenesis. The role of angiogenic factors in the pathogenesis of HIE is poorly understood, yet, angiogenin may be part of the molecular mechanisms underlying HIE. OBJECTIVE:Our objective was to explore the predictive value of angiogenin as a biochemical…	Original paper	English	Human	Biochemical	Prospective Cohort	56	Cord blood	No	Newborn ≥ 36 weeks gestation	HIE	No therapy within 72h	No info	No info	No
El-Mazary, A. A., Abdel-Aziz, R. A., Mahmoud, R. A., El-Said, M. A., & Mohammed, N. R. (2015). Correlations between maternal and neonatal serum selenium levels in full term neonates with hypoxic ischemic encephalopathy. Fonte Ital J Pediatr, 41, 83. doi:10.1186/s13052-015-0185-8	El-Mazary, A. A., Abdel-Aziz, R. A., Mahmoud, R. A., El-Said, M. A., & Mohammed, N. R.	2015	Correlations between maternal and neonatal serum selenium levels in full term neonates with hypoxic ischemic encephalopathy.	Ital J Pediatr, 41, 83.	10.1186/s13052-015-0185-8	Perinatal hypoxic-ischemic encephalopathy (HIE) is an important cause of brain injury in the newborn and can result devastating consequences. The principle mechanisms underlying neurological damage in HIE resulting from hypoxemia and/or ischemia is deprivation of glucose and oxygen supply which energy failure. A consequent reperfusion injury often deteriorates the brain metabolism by increasing t…	Original paper	English	Human	Biochemical	Case Control	80	Serum	No	Newborn ≥ 36 weeks gestation	HIE	No therapy within 72h	No info	No info	No
Elnady, H. G., Abdallah, N. A., Sayed, S. K., Kholoussi, N. M., Morsy, T. H. N., Elzanaty, G. F., & Fawzy, R. (2018). Serum Glial Fibrillary Acidic Protein and Cranial Computed Tomography in Neonates with Hypoxic Ischemic Encephalopathy. Fonte Bioscience Research, 15(4), 3705-3719.	Elnady, H. G., Abdallah, N. A., Sayed, S. K., Kholoussi, N. M., Morsy, T. H. N., Elzanaty, G. F., & Fawzy, R.	2018	Serum Glial Fibrillary Acidic Protein and Cranial Computed Tomography in Neonates with Hypoxic Ischemic Encephalopathy.	Bioscience Research, 15(4), 3705-3719.	2218-3973	Hypoxic-ischemic encephalopathy (HIE) is a serious birth complication, while numerous potential biomarkers of the brain damage can exist but Glial Fibrillary Acidic Protein (GFAP) hold a significant promise in this group, as it is a key protein in astrocytes that its expression is induced by brain damage, CT show characteristic patterns of brain injury which correlate with the level of brain matu…	Original paper	English	Human	Biochemical	Case Control	50	More than 1	No	Newborn ≥ 36 weeks gestation	HIE	Multiple timepoints	No info	No info	No
Ennen, C. S., Huisman, T. A., Savage, W. J., Northington, F. J., Jennings, J. M., Everett, A. D., & Graham, E. M. (2011). Glial fibrillary acidic protein as a biomarker for neonatal hypoxic-ischemic encephalopathy treated with whole-body cooling. Fonte Am J Obstet Gynecol, 205(3), 251.e251-257. doi:10.1016/j.ajog.2011.06.025	Ennen, C. S., Huisman, T. A., Savage, W. J., Northington, F. J., Jennings, J. M., Everett, A. D., & Graham, E. M.	2011	Glial fibrillary acidic protein as a biomarker for neonatal hypoxic-ischemic encephalopathy treated with whole-body cooling.	Am J Obstet Gynecol, 205(3), 251.e251-257.	10.1016/j.ajog.2011.06.025	Objective Glial fibrillary acidic protein (GFAP) is specific to astrocytes in the central nervous system. We hypothesized that serum GFAP would be increased in neonates with hypoxic-ischemic encephalopathy (HIE) treated with whole-body cooling. Study Design We measured GFAP at birth and daily for up to 7 days for neonates in the intensive care unit. We compared neonates with HIE treated with whol…	Original paper	English	Human	Biochemical	Prospective Cohort	46	More than 1	Undefined	Newborn ≥ 36 weeks gestation	HIE	Multiple timepoints	Whole-body hypothermia	No info	No
Ezgu, F. S., Atalay, Y., Gucuyener, K., Tunc, S., Koc, E., Ergenekon, E., & Tiras, U. (2002). Neuron-specific enolase levels and neuroimaging in asphyxiated term newborns. Fonte J Child Neurol, 17(11), 824-829. doi:10.1177/08830738020170111301	Ezgu, F. S., Atalay, Y., Gucuyener, K., Tunc, S., Koc, E., Ergenekon, E., & Tiras, U.	2002	Neuron-specific enolase levels and neuroimaging in asphyxiated term newborns.	J Child Neurol, 17(11), 824-829.	10.1177/08830738020170111301	The study was designed to investigate the cerebrospinal fluid and serum levels of neuron-specific enolase, along with cranial ultrasonography, magnetic resonance imaging (MRI), and electroencephalography (EEG), for predicting the clinical state and neurologic outcome of 26 asphyxiated term newborns. The babies were graded according to the Sarnat and Sarnat classification. Cerebrospinal fluid neur…	Original paper	English	Human	Biochemical	Prospective Cohort	26	More than 1	Undefined	Newborn ≥ 36 weeks gestation	HIE + PA w/o HIE	No therapy within 72h	No info	Info on outcomes after 12 months	No
Fancy, S. P., Harrington, E. P., Baranzini, S. E., Silbereis, J. C., Shiow, L. R., Yuen, T. J., . . . Rowitch, D. H. (2014). Parallel states of pathological Wnt signaling in neonatal brain injury and colon cancer. Fonte Nat Neurosci, 17(4), 506-512. doi:10.1038/nn.3676	Fancy, S. P., Harrington, E. P., Baranzini, S. E., Silbereis, J. C., Shiow, L. R., Yuen, T. J., . . . Rowitch, D. H.	2014	Parallel states of pathological Wnt signaling in neonatal brain injury and colon cancer.	Nat Neurosci, 17(4), 506-512.	10.1038/nn.3676	In colon cancer, mutation of the Wnt repressor APC (encoding adenomatous polyposis coli) leads to a state of aberrant and unrestricted high-activity signaling. However, the relevance of high Wnt tone in non-genetic human disease is unknown. Here we demonstrate that distinct functional states of Wnt activity determine oligodendrocyte precursor cell (OPC) differentiation and myelination. Mouse OPCs…	Original paper	English	Human	Biochemical	Other	9	Tissue	Yes	Newborn <36 weeks gestation	HIE	Post-mortem	No info	No info	Yes
Florio, P., Luisi, S., Moataza, B., Torricelli, M., Iman, I., Hala, M., . . . Gazzolo, D. (2007). High urinary concentrations of activin A in asphyxiated full-term newborns with moderate or severe hypoxic ischemic encephalopathy. Fonte Clin Chem, 53(3), 520-522. doi:10.1373/clinchem.2005.062604	Florio, P., Luisi, S., Moataza, B., Torricelli, M., Iman, I., Hala, M., . . . Gazzolo, D.	2007	High urinary concentrations of activin A in asphyxiated full-term newborns with moderate or severe hypoxic ischemic encephalopathy.	Clin Chem, 53(3), 520-522.	10.1373/clinchem.2005.062604	BACKGROUND: Hypoxic ischemic encephalopathy (HIE) is a major cause of permanent neurological disabilities in full-term newborns. We measured activin A in urine collected immediately after birth in asphyxiated full-term newborns, and assessed the ability of the measurements to predict the occurrence of perinatal encephalopathy. METHODS: We studied 30 infants with perinatal asphyxia and 30 healthy …	Original paper	English	Human	Biochemical	Prospective Cohort	60	Urine	Yes	Newborn ≥ 36 weeks gestation	HIE + PA w/o HIE	Multiple timepoints	Other	No info	No
Fredly, S., Nygaard, C. S., Skranes, J. H., Stiris, T., & Fugelseth, D. (2016). Cooling Effect on Skin Microcirculation in Asphyxiated Newborn Infants with Increased C-Reactive Protein. Fonte Neonatology, 110(4), 270-276. doi:10.1159/000446763	Fredly, S., Nygaard, C. S., Skranes, J. H., Stiris, T., & Fugelseth, D.	2016	Cooling Effect on Skin Microcirculation in Asphyxiated Newborn Infants with Increased C-Reactive Protein.	Neonatology, 110(4), 270-276.	10.1159/000446763	BACKGROUND: Therapeutic hypothermia is presumed to suppress inflammatory processes after perinatal asphyxia. In a previous study of neonatal hypoxic-ischemic encephalopathy (HIE) we found altered skin microcirculation in about a third of the infants after rewarming. We speculated whether this could be linked to increased inflammatory responses, such as high C-reactive protein (CRP). The present s…	Original paper	English	Human	Biochemical	Retrospective Cohort	28	Whole-Blood	Yes	Newborn ≥ 36 weeks gestation	HIE	Multiple timepoints	Whole-body hypothermia	No info	No
Garcia-Alix, A., Cabanas, F., Pellicer, A., Hernanz, A., Stiris, T. A., & Quero, J. (1994). Neuron-specific enolase and myelin basic protein: relationship of cerebrospinal fluid concentrations to the neurologic condition of asphyxiated full-term infants. Fonte Pediatrics, 93(2), 234-240.	Garcia-Alix, A., Cabanas, F., Pellicer, A., Hernanz, A., Stiris, T. A., & Quero, J.	1994	Neuron-specific enolase and myelin basic protein: relationship of cerebrospinal fluid concentrations to the neurologic condition of asphyxiated full-term infants.	Pediatrics, 93(2), 234-240.	7510064	OBJECTIVE: We questioned whether neuron-specific enolase (NSE) and myelin basic protein (MBP) concentrations in cerebrospinal fluid (CSF) in the first 72 hours of life are correlated with the neurologic condition of asphyxiated full-term infants in the neonatal period and at 1 year of age. PATIENTS AND METHODS: Sixty-nine asphyxiated infants were studied with serial neurologic examination, crania…	Original paper	English	Human	Biochemical	Prospective Cohort	69	CSF	No	Newborn ≥ 36 weeks gestation	HIE + PA w/o HIE	Multiple timepoints	No info	Info on outcomes after 12 months	No
Gazzolo, D., Marinoni, E., Di Iorio, R., Bruschettini, M., Kornacka, M., Lituania, M., . . . Michetti, F. (2004). Urinary S100B protein measurements: A tool for the early identification of hypoxic-ischemic encephalopathy in asphyxiated full-term infants. Fonte Crit Care Med, 32(1), 131-136. doi:10.1097/01.ccm.0000104116.91462.cd	Gazzolo, D., Marinoni, E., Di Iorio, R., Bruschettini, M., Kornacka, M., Lituania, M., . . . Michetti, F.	2004	Urinary S100B protein measurements: A tool for the early identification of hypoxic-ischemic encephalopathy in asphyxiated full-term infants.	Crit Care Med, 32(1), 131-136.	10.1097/01.ccm.0000104116.91462.cd	OBJECTIVE: Hypoxic-ischemic encephalopathy (HIE) is one of the major causes of perinatal mortality and morbidity. To date, there are no reliable methods to detect which infants will develop brain damage after asphyxia insult. DESIGN AND SETTING: Prospective study conducted in three tertiary departments of neonatology from December 1999 to July 2002. PARTICIPANTS: A total of 44 infants with perina…	Original paper	English	Human	Biochemical	Prospective Cohort	112	More than 1	No	Newborn ≥ 36 weeks gestation	HIE + PA w/o HIE	Multiple timepoints	No info	No info	No
Groenendaal, F., Vles, J., Lammers, H., De Vente, J., Smit, D., & Nikkels, P. G. (2008). Nitrotyrosine in human neonatal spinal cord after perinatal asphyxia. Fonte Neonatology, 93(1), 1-6. doi:10.1159/000106432	Groenendaal, F., Vles, J., Lammers, H., De Vente, J., Smit, D., & Nikkels, P. G.	2008	Nitrotyrosine in human neonatal spinal cord after perinatal asphyxia.	Neonatology, 93(1), 1-6.	10.1159/000106432	BACKGROUND: Spinal cord injury has been reported after perinatal asphyxia in full-term neonates. OBJECTIVES: To examine the role of excessive nitric oxide production in perinatal spinal cord injury. SUBJECTS AND METHODS: Tissue samples of 18 full-term neonates who died of hypoxic-ischemic encephalopathy were analyzed for the presence of nitrotyrosine (NT). RESULTS: NT was demonstrated in 5 of the…	Original paper	English	Human	Biochemical	Other	19	Tissue	Undefined	Newborn ≥ 36 weeks gestation	HIE	Post-mortem	Other	No info	No
Guthe, H. J. T., Nedrebo, T., Damas, J. K., Wiig, H., & Berg, A. (2018). Transcapillary fluid flux and inflammatory response during neonatal therapeutic hypothermia: an open, longitudinal, observational study. Fonte BMC Pediatr, 18(1), 82. doi:10.1186/s12887-018-1020-3	Guthe, H. J. T., Nedrebo, T., Damas, J. K., Wiig, H., & Berg, A.	2018	Transcapillary fluid flux and inflammatory response during neonatal therapeutic hypothermia: an open, longitudinal, observational study.	BMC Pediatr, 18(1), 82.	10.1186/s12887-018-1020-3	BACKGROUND: Therapeutic hypothermia is neuroprotective in asphyxiated neonates by counteracting mechanisms contributing to brain injury. Although an initial increased permeability is part of an inflammatory reaction and thereby a natural healing process, an excessive endothelial permeability with edema formation may result in impaired hemodynamics. Reduced permeability may, however, benefit heali…	Original paper	English	Human	Biochemical	Prospective Cohort	17	More than 1	No	Newborn <36 weeks gestation	HIE	Multiple timepoints	Whole-body hypothermia	No info	No
Haiju, Z., Suyuan, H., Xiufang, F., Lu, Y., & Sun, R. (2008). The combined detection of umbilical cord nucleated red blood cells and lactate: early prediction of neonatal hypoxic ischemic encephalopathy. Fonte J Perinat Med, 36(3), 240-247. doi:10.1515/jpm.2008.035	Haiju, Z., Suyuan, H., Xiufang, F., Lu, Y., & Sun, R.	2008	The combined detection of umbilical cord nucleated red blood cells and lactate: early prediction of neonatal hypoxic ischemic encephalopathy.	J Perinat Med, 36(3), 240-247.	10.1515/jpm.2008.035	OBJECTIVE: To establish a simple and quick method that could be used to predict the occurrence of hypoxic ischemic encephalopathy (HIE) as early as possible by investigating the variations of nucleated red blood cells per 100 white blood cell (NRBC/100 WBC) counts and lactate levels in cord blood. METHODS: In 46 cases of acute fetal distress (AFD) and 54 cases of chronic fetal distress (CFD) neon…	Original paper	English	Human	Biochemical	Prospective Cohort	145	Cord blood	Yes	Newborn <36 weeks gestation	HIE	No therapy within 72h	No info	Info on outcomes after 12 months	No
Hernandez-Jimenez, M., Sacristan, S., Morales, C., Garcia-Villanueva, M., Garcia-Fernandez, E., Alcazar, A., . . . Martin, M. E. (2014). Apoptosis-related proteins are potential markers of neonatal hypoxic-ischemic encephalopathy (HIE) injury. Fonte Neurosci Lett, 558, 143-148. doi:10.1016/j.neulet.2013.11.019	Hernandez-Jimenez, M., Sacristan, S., Morales, C., Garcia-Villanueva, M., Garcia-Fernandez, E., Alcazar, A., . . . Martin, M. E.	2014	Apoptosis-related proteins are potential markers of neonatal hypoxic-ischemic encephalopathy (HIE) injury.	Neurosci Lett, 558, 143-148.	10.1016/j.neulet.2013.11.019	Neonatal hypoxic–ischemic encephalopathy (HIE) causes high mortality and long-term morbidity rates. The magnitude of the neuronal damage depends on the duration and severity of the initial insult combined with the deleterious effects of reperfusion and apoptosis. Currently, a diagnosis of HIE is based largely on the neurological and histological findings. Therefore, the aim of this study was to i…	Original paper	English	Human	Biochemical	Other	10	Tissue	Undefined	Newborn <36 weeks gestation	HIE	Post-mortem	No info	No info	No
Huang, C. C., Wang, S. T., Chang, Y. C., Lin, K. P., & Wu, P. L. (1999). Measurement of the urinary lactate:creatinine ratio for the early identification of newborn infants at risk for hypoxic-ischemic encephalopathy. Fonte N Engl J Med, 341(5), 328-335. doi:10.1056/nejm199907293410504	Huang, C. C., Wang, S. T., Chang, Y. C., Lin, K. P., & Wu, P. L.	1999	Measurement of the urinary lactate:creatinine ratio for the early identification of newborn infants at risk for hypoxic-ischemic encephalopathy.	N Engl J Med, 341(5), 328-335.	10.1056/nejm199907293410504	BACKGROUND: Newborn infants with perinatal asphyxia are prone to the development of hypoxic-ischemic encephalopathy. There are no reliable methods for identifying infants at risk for this disorder. METHODS: We measured the ratio of lactate to creatinine in urine by proton nuclear magnetic resonance spectroscopy within 6 hours and again 48 to 72 hours after birth in 58 normal infants and 40 infant…	Original paper	English	Human	Biochemical	Prospective Cohort	98	Urine	No	Newborn ≥ 36 weeks gestation	HIE + PA w/o HIE	No therapy within 72h	No info	Info on outcomes after 12 months	No
Imam, S. S., Gad, G. I., Atef, S. H., & Shawky, M. A. (2009). Cord blood brain derived neurotrophic factor: diagnostic and prognostic marker in fullterm newborns with perinatal asphyxia. Fonte Pak J Biol Sci, 12(23), 1498-1504. doi:10.3923/pjbs.2009.1498.1504	Imam, S. S., Gad, G. I., Atef, S. H., & Shawky, M. A.	2009	Cord blood brain derived neurotrophic factor: diagnostic and prognostic marker in fullterm newborns with perinatal asphyxia.	Pak J Biol Sci, 12(23), 1498-1504.	10.3923/pjbs.2009.1498.1504	This prospective case control study was designed to evaluate cord blood brain derived neurotrophic factor level in full term newborns with perinatal asphyxia as a marker of central nervous system insult and predictor of severity of hypoxic ischemic encephalopathy, with follow up of its level during the reperfusion phase. The study included twenty fullterm neonates with perinatal asphyxia (cases) …	Original paper	English	Human	Biochemical	Case Control	40	More than 1	No	Newborn ≥ 36 weeks gestation	HIE	Multiple timepoints	No info	No info	No
Jain, S. V., Pagano, L., Gillam-Krakauer, M., Slaughter, J. C., Pruthi, S., & Engelhardt, B. (2017). Cerebral regional oxygen saturation trends in infants with hypoxic-ischemic encephalopathy. Fonte Early Hum Dev, 113, 55-61. doi:https://doi.org/10.1016/j.earlhumdev.2017.07.008	Jain, S. V., Pagano, L., Gillam-Krakauer, M., Slaughter, J. C., Pruthi, S., & Engelhardt, B.	2017	Cerebral regional oxygen saturation trends in infants with hypoxic-ischemic encephalopathy.	Early Hum Dev, 113, 55-61.	10.1016/j.earlhumdev.2017.07.008	Background Neurological outcomes in neonatal hypoxic-ischemic encephalopathy (HIE) continue to be sub-optimal despite therapeutic hypothermia (TH). Cerebral near-infrared spectroscopy provides real-time regional oxygen saturation (CrSO2) that may be a marker of adverse MRI findings and neurodevelopmental outcomes. Aim The aim of this study was to examine the value of CrSO2 monitoring in infants w…	Original paper	English	Human	Biochemical	Prospective Cohort	21	Imaging	No	Newborn ≥ 36 weeks gestation	HIE	Multiple timepoints	Whole-body hypothermia	Info on outcomes after 12 months	No
Jones, R., & Heep, A. (2018). Biochemical and clinical predictors of hypoxic-ischemic encephalopathy after perinatal asphyxia. Fonte, 31(6), 791-796. doi:10.1080/14767058.2017.1297790	Jones, R., & Heep, A.	2018	Biochemical and clinical predictors of hypoxic-ischemic encephalopathy after perinatal asphyxia.	31(6), 791-796.	10.1080/14767058.2017.1297790	OBJECTIVE: To determine the usefulness of measures, available shortly after birth, as predictors of hypoxic-ischemic encephalopathy (HIE) following perinatal asphyxia. PATIENTS: All inborn patients at Southmead Hospital between January 2012 and March 2014 at >/=36 weeks gestation with a pH <7 or BE >16 on cord or baby's blood within one hour of birth or 10-minute Apgar score </=5 or requiring int…	Original paper	English	Human	Biochemical	Prospective Cohort	79	More than 1	Undefined	Newborn ≥ 36 weeks gestation	HIE	Before therapy within 72h	Whole-body hypothermia	No info	No
Kelen, D., Andorka, C., Szabo, M., Alafuzoff, A., Kaila, K., & Summanen, M. (2017). Serum copeptin and neuron specific enolase are markers of neonatal distress and long-term neurodevelopmental outcome. Fonte, 12(9), e0184593. doi:10.1371/journal.pone.0184593	Kelen, D., Andorka, C., Szabo, M., Alafuzoff, A., Kaila, K., & Summanen, M.	2017	Serum copeptin and neuron specific enolase are markers of neonatal distress and long-term neurodevelopmental outcome.	12(9), e0184593.	10.1371/journal.pone.0184593	The objective of this study was to evaluate the early changes in serial serum levels of copeptin and neuron-specific enolase (NSE) in neonates diagnosed with birth asphyxia, and to determine whether these biomarkers measured in the first 168 hours after birth are predictive of long-term neurodevelopmental outcome. Copeptin and NSE levels were measured from serum samples collected 6, 12, 24, 48, 7…	Original paper	English	Human	Biochemical	Prospective Cohort	75	Serum	No	Newborn ≥ 36 weeks gestation	HIE	Multiple timepoints	Whole-body hypothermia	Info on outcomes after 12 months	No
Kilic, S., Tarim, O., & Eralp, O. (1999). Serum prolactin in neonatal seizures. Fonte Pediatr Int, 41(1), 61-64. doi:10.1046/j.1442-200x.1999.01018.x	Kilic, S., Tarim, O., & Eralp, O.	1999	Serum prolactin in neonatal seizures.	Pediatr Int, 41(1), 61-64.	10.1046/j.1442-200x.1999.01018.x	BACKGROUND: Prolactin is the most specific neurohormone that is elevated after seizures. This study was undertaken to determine the clinical usefulness of plasma prolactin as a diagnostic aid in differential diagnosis of neonatal convulsions. METHODS: Forty-five patients followed for seizures were included in the study. Postictal serum prolactin levels were obtained 30 min after the onset of the …	Original paper	English	Human	Biochemical	Prospective Cohort	22	Serum	Undefined	Newborn ≥ 36 weeks gestation	HIE	Multiple timepoints	No info	No info	No
Ku, J. K., Heo, Y. J., Lee, K. S., & Lee, B. L. (2018). Clinical Findings and Neurologic Outcome in Neonatal Encephalopathy With White Matter Injury Accompanied by Rotavirus. Fonte J Child Neurol, 33(4), 297-305. doi:10.1177/0883073817753290	Ku, J. K., Heo, Y. J., Lee, K. S., & Lee, B. L.	2018	Clinical Findings and Neurologic Outcome in Neonatal Encephalopathy With White Matter Injury Accompanied by Rotavirus.	J Child Neurol, 33(4), 297-305.	10.1177/0883073817753290	Our objective was to elucidate the clinical characteristics and neurodevelopmental outcomes in neonatal encephalopathy with characteristic white matter injury as compared with other injury patterns on magnetic resonance diffusion-weighted imaging. We conducted a retrospective study comparing clinical and laboratory findings, and neurologic outcomes between 17 newborns with diffuse lesions in the …	Original paper	English	Human	Biochemical	Retrospective Cohort	39	More than 1	Yes	Newborn ≥ 36 weeks gestation	HIE	Undefined timepoint	No info	Info on outcomes after 12 months	No
Kumar, A., Mittal, R., Khanna, H. D., & Basu, S. (2008). Free radical injury and blood-brain barrier permeability in hypoxic-ischemic encephalopathy. Fonte Pediatrics, 122(3), e722-727. doi:10.1542/peds.2008-0269	Kumar, A., Mittal, R., Khanna, H. D., & Basu, S.	2008	Free radical injury and blood-brain barrier permeability in hypoxic-ischemic encephalopathy.	Pediatrics, 122(3), e722-727.	10.1542/peds.2008-0269	OBJECTIVES: The purpose of this work was to evaluate the extent of free radical injury in newborns with hypoxic ischemic encephalopathy by measuring plasma levels of malondialdehyde and nitric oxide and to assess the blood-brain barrier permeability by measuring the cerebrospinal fluid albumin/plasma albumin ratio. METHODS: This prospective observational study was conducted over a period of 2 yea…	Original paper	English	Human	Biochemical	Prospective Cohort	63	More than 1	No	Newborn ≥ 36 weeks gestation	HIE	No therapy within 72h	No info	Info on outcomes after 12 months	No
Kumar, A., Panigrahi, I., Basu, S., & Dash, D. (2008). Urinary malondialdehyde levels in newborns following delivery room resuscitation. Fonte Neonatology, 94(2), 96-99. doi:10.1159/000116633	Kumar, A., Panigrahi, I., Basu, S., & Dash, D.	2008	Urinary malondialdehyde levels in newborns following delivery room resuscitation.	Neonatology, 94(2), 96-99.	10.1159/000116633	BACKGROUND: Delivery room resuscitation (DRR) is a common emergency in newborns, particularly in resource-poor settings where intrapartum monitoring is not readily available. It may give rise to oxidative stress in neonates due to reoxygenation and reperfusion of previously hypoxic and ischemic tissues. Urinary malondialdehyde (MDA), being non-invasive, may serve as a marker of oxidative stress i…	Original paper	English	Human	Biochemical	Case Control	104	More than 1	No	Newborn ≥ 36 weeks gestation	HIE + PA w/o HIE	Multiple timepoints	Other	No info	No
Lally, P. J., Montaldo, P., Oliveira, V., Soe, A., Swamy, R., Bassett, P., . . . Thayyil, S. (2019). Magnetic resonance spectroscopy assessment of brain injury after moderate hypothermia in neonatal encephalopathy: a prospective multicentre cohort study. Fonte The Lancet Neurology, 18(1), 35-45. doi:https://doi.org/10.1016/S1474-4422(18)30325-9	Lally, P. J., Montaldo, P., Oliveira, V., Soe, A., Swamy, R., Bassett, P., . . . Thayyil, S.	2019	Magnetic resonance spectroscopy assessment of brain injury after moderate hypothermia in neonatal encephalopathy: a prospective multicentre cohort study.	The Lancet Neurology, 18(1), 35-45.	10.1016/S1474-4422(18)30325-9	Summary Background In neonatal encephalopathy, the clinical manifestations of injury can only be reliably assessed several years after an intervention, complicating early prognostication and rendering trials of promising neuroprotectants slow and expensive. We aimed to determine the accuracy of thalamic proton magnetic resonance (MR) spectroscopy (MRS) biomarkers as early predictors of the neurod…	Original paper	English	Human	Biochemical	Prospective Cohort	190	Imaging	No	Newborn ≥ 36 weeks gestation	HIE	Within 1 month	Whole-body hypothermia	Info on outcomes after 12 months	No
Lei, J., Paules, C., Nigrini, E., Rosenzweig, J. M., Bahabry, R., Farzin, A., . . . Burd, I. (2017). Umbilical Cord Blood NOS1 as a Potential Biomarker of Neonatal Encephalopathy. Fonte Frontiers in Pediatrics, 5. doi:10.3389/fped.2017.00112	Lei, J., Paules, C., Nigrini, E., Rosenzweig, J. M., Bahabry, R., Farzin, A., . . . Burd, I.	2017	Umbilical Cord Blood NOS1 as a Potential Biomarker of Neonatal Encephalopathy.	Frontiers in Pediatrics, 5.	10.3389/fped.2017.00112	Background: There are no definitive markers to aid in diagnosis of neonatal encephalopathy (NE). The purpose of our study was (1) to identify and evaluate the utility of neuronal nitric oxide synthase (NOS1) in umbilical cord blood as a NE biomarker and (2) to identify the source of NOS1 in umbilical cord blood. Methods: This was a nested case-control study of neonates >35 weeks of gestation. ELI…	Original paper	English	Human	Biochemical	Case Control	64	Cord blood	Undefined	Newborn <36 weeks gestation	HIE	Before therapy within 72h	Whole-body hypothermia	No info	No
Leifsdottir, K., Mehmet, H., Eksborg, S., & Herlenius, E. (2018). Fas-ligand and interleukin-6 in the cerebrospinal fluid are early predictors of hypoxic-ischemic encephalopathy and long-term outcomes after birth asphyxia in term infants. Fonte J Neuroinflammation, 15. doi:10.1186/s12974-018-1253-y	Leifsdottir, K., Mehmet, H., Eksborg, S., & Herlenius, E.	2018	Fas-ligand and interleukin-6 in the cerebrospinal fluid are early predictors of hypoxic-ischemic encephalopathy and long-term outcomes after birth asphyxia in term infants.	J Neuroinflammation, 15.	10.1186/s12974-018-1253-y	Background: Cerebral ischemia generates neuroinflammation that can induce neural cell death. This cohort study assessed whether Fas-ligand (FasL) and interleukin (IL)-6 levels in the cerebrospinal fluid (CSF) after hypoxic-ischemic encephalopathy (HIE) can serve as biomarkers of hypoxic brain injury in neonates. Methods: Term infants (> 37-week gestational age) who were admitted to the neonatal i…	Original paper	English	Human	Biochemical	Prospective Cohort	64	CSF	No	Newborn ≥ 36 weeks gestation	HIE	Within 72h (undefined collection)	Other	Info on outcomes after 12 months	No
Liow, N., Montaldo, P., Lally, P. J., Teiserskas, J., Bassett, P., Oliveira, V., . . . Thayyil, S. (2020). Preemptive Morphine During Therapeutic Hypothermia After Neonatal Encephalopathy: A Secondary Analysis. Fonte Therapeutic Hypothermia and Temperature Management, 10(1), 45-52. doi:10.1089/ther.2018.0052	Liow, N., Montaldo, P., Lally, P. J., Teiserskas, J., Bassett, P., Oliveira, V., . . . Thayyil, S.	2020	Preemptive Morphine During Therapeutic Hypothermia After Neonatal Encephalopathy: A Secondary Analysis.	Therapeutic Hypothermia and Temperature Management, 10(1), 45-52.	10.1089/ther.2018.0052	Although therapeutic hypothermia (TH) improves outcomes after neonatal encephalopathy (NE), the safety and efficacy of preemptive opioid sedation during cooling therapy is unclear. We performed a secondary analysis of the data from a large multicountry prospective observational study (Magnetic Resonance Biomarkers in Neonatal Encephalopathy [MARBLE]) to examine the association of preemptive morph…	Original paper	English	Human	Biochemical	Retrospective Cohort	169	Imaging	No	Newborn ≥ 36 weeks gestation	HIE	Within 1 month	Whole-body hypothermia	Info on outcomes after 12 months	No
Liu, L., Zheng, C. X., Peng, S. F., Zhou, H. Y., Su, Z. Y., He, L., & Ai, T. (2010). Evaluation of urinary S100B protein level and lactate/creatinine ratio for early diagnosis and prognostic prediction of neonatal hypoxic-ischemic encephalopathy. Fonte Neonatology, 97(1), 41-44. doi:10.1159/000227292	Liu, L., Zheng, C. X., Peng, S. F., Zhou, H. Y., Su, Z. Y., He, L., & Ai, T.	2010	Evaluation of urinary S100B protein level and lactate/creatinine ratio for early diagnosis and prognostic prediction of neonatal hypoxic-ischemic encephalopathy.	Neonatology, 97(1), 41-44.	10.1159/000227292	Background: Early identification and prevention of hypoxic-ischemic encephalopathy (HIE) in newborns may reduce neonatal mortality and neurological dysfunction. Objective: To analyze the diagnostic and prognostic values of urinary S100B level and lactate/creatinine ratio in newborns with HIE. Methods: Seventy-eight full-term newborns with HIE and 25 normal newborns were enrolled. The Neonatal Beh…	Original paper	English	Human	Biochemical	Prospective Cohort	103	Urine	Undefined	Newborn ≥ 36 weeks gestation	HIE	Multiple timepoints	No info	Info at 6 months	No
Locci, E., & Noto, A. (2018). A longitudinal 1H-NMR metabolomics analysis of urine from newborns with hypoxic-ischemic encephalopathy undergoing hypothermia therapy. Clinical and medical legal insights. Fonte, 13(4), e0194267. doi:10.1371/journal.pone.0194267	Locci, E., & Noto, A.	2018	A longitudinal 1H-NMR metabolomics analysis of urine from newborns with hypoxic-ischemic encephalopathy undergoing hypothermia therapy. Clinical and medical legal insights.	13(4), e0194267.	10.1371/journal.pone.0194267	Perinatal asphyxia is an event affecting around four million newborns worldwide. The 0.5 to 2 per 1000 of full term asphyxiated newborns suffer from hypoxic-ischemic encephalopathy (HIE), which is a frequent cause of death or severe disability and, as consequence, the most common birth injury claim for obstetrics, gynaecologists, and paediatricians. Perinatal asphyxia results from a compromised g…	Original paper	English	Human	Biochemical	Prospective Cohort	26	Urine	Undefined	Newborn ≥ 36 weeks gestation	HIE	Multiple timepoints	Whole-body hypothermia	Info at 9 months	No
Looney, A. M., Aheame, C., Boylan, G. B., & Murray, D. M. (2015). Glial Fibrillary Acidic Protein Is Not an Early Marker of Injury in Perinatal Asphyxia and Hypoxic-Ischemic Encephalopathy. Fonte Frontiers in Neurology, 6. doi:10.3389/fneur.2015.00264	Looney, A. M., Aheame, C., Boylan, G. B., & Murray, D. M.	2015	Glial Fibrillary Acidic Protein Is Not an Early Marker of Injury in Perinatal Asphyxia and Hypoxic-Ischemic Encephalopathy.	Frontiers in Neurology, 6.	10.3389/fneur.2015.00264	Brain-specific glial fibrillary acidic protein (GFAP) has been suggested as a potential biomarker for hypoxic ischemic encephalopathy (HIE) in newborns (1, 2). Previous studies have shown increased levels in post-natal blood samples. However, its ability to guide therapeutic intervention in HIE is unknown. Therapeutic hypothermia for HIE must be initiated within 6 h of birth, therefore a clinical…	Original paper	English	Human	Biochemical	Prospective Cohort	169	Cord blood	Undefined	Newborn ≥ 36 weeks gestation	HIE + PA w/o HIE	Before therapy within 72h	Whole-body hypothermia	Info on outcomes after 12 months	No
Looney, A. M., Ahearne, C. E., Hallberg, B., Boylan, G. B., & Murray, D. M. (2017). Downstream mRNA Target Analysis in Neonatal Hypoxic-Ischaemic Encephalopathy Identifies Novel Marker of Severe Injury: a Proof of Concept Paper. Fonte Molecular Neurobiology, 54(10), 8420-8428. doi:10.1007/s12035-016-0330-4	Looney, A. M., Ahearne, C. E., Hallberg, B., Boylan, G. B., & Murray, D. M.	2017	Downstream mRNA Target Analysis in Neonatal Hypoxic-Ischaemic Encephalopathy Identifies Novel Marker of Severe Injury: a Proof of Concept Paper.	Molecular Neurobiology, 54(10), 8420-8428.	10.1007/s12035-016-0330-4	Human microRNA miR-374a is downregulated in the umbilical cord blood (UCB) of infants with hypoxic-ischaemic encephalopathy (HIE). The downstream targets of this microRNA (miRNA) are unclear, but one putative target is the activin-A receptor type IIb (ACVR2B). ACVR2B is required for activin-A function and previous reports have shown alterations of activin-A levels in neonatal HIE. Our aim was to …	Original paper	English	Human	Biochemical	Prospective Cohort	171	Cord blood	No	Newborn ≥ 36 weeks gestation	HIE + PA w/o HIE	Before therapy within 72h	Whole-body hypothermia	Info on outcomes after 12 months	No
Looney, A. M., O'Sullivan, M. P., Ahearne, C. E., Finder, M., Felderhoff-Mueser, U., Boylan, G. B., . . . Murray, D. M. (2019). Altered Expression of Umbilical Cord Blood Levels of miR-181b and Its Downstream Target mUCH-L1 in Infants with Moderate and Severe Neonatal Hypoxic-Ischaemic Encephalopathy. Fonte Molecular Neurobiology, 56(5), 3657-3663. doi:10.1007/s12035-018-1321-4	Looney, A. M., O'Sullivan, M. P., Ahearne, C. E., Finder, M., Felderhoff-Mueser, U., Boylan, G. B., . . . Murray, D. M.	2019	Altered Expression of Umbilical Cord Blood Levels of miR-181b and Its Downstream Target mUCH-L1 in Infants with Moderate and Severe Neonatal Hypoxic-Ischaemic Encephalopathy.	Molecular Neurobiology, 56(5), 3657-3663.	10.1007/s12035-018-1321-4	Hypoxic-ischaemic encephalopathy (HIE) remains one of the leading causes of neurological disability worldwide. No blood biomarker capable of early detection and classification of injury severity in HIE has been identified. This study aimed to investigate the potential of miRNA-181b (miR-181b) and its downstream target, ubiquitin C-terminal hydrolase-L1 (UCH-L1), to predict the severity of HIE. Fu…	Original paper	English	Human	Biochemical	Prospective Cohort	131	Cord blood	No	Newborn ≥ 36 weeks gestation	HIE + PA w/o HIE	Before therapy within 72h	Whole-body hypothermia	No info	No
Looney, A.-M., Walsh, B. H., Moloney, G., Grenham, S., Fagan, A., O'Keeffe, G. W., . . . Murray, D. M. (2015). Downregulation of Umbilical Cord Blood Levels of miR-374a in Neonatal Hypoxic Ischemic Encephalopathy. Fonte J Pediatr, 167(2), 269-273.e262. doi:https://doi.org/10.1016/j.jpeds.2015.04.060	Looney, A.-M., Walsh, B. H., Moloney, G., Grenham, S., Fagan, A., O'Keeffe, G. W., . . . Murray, D. M.	2015	Downregulation of Umbilical Cord Blood Levels of miR-374a in Neonatal Hypoxic Ischemic Encephalopathy.	J Pediatr, 167(2), 269-273.e262.	10.1016/j.jpeds.2015.04.060	OBJECTIVE: To investigate the expression profile of microRNA (miRNA) in umbilical cord blood from infants with hypoxic ischemic encephalopathy (HIE). STUDY DESIGN: Full-term infants with perinatal asphyxia were identified under strict enrollment criteria. Degree of encephalopathy was defined using both continuous multichannel electroencephalogram in the first 24 hours of life and modified Sarnat …	Original paper	English	Human	Biochemical	Prospective Cohort	73	Cord blood	Undefined	Newborn ≥ 36 weeks gestation	HIE + PA w/o HIE	Before therapy within 72h	No info	No info	No
Lopez-Suarez, O., Concheiro-Guisan, A., Sanchez-Pintos, P., Cocho, J. A., Fernandez Lorenzo, J. R., & Couce, M. L. (2019). Acylcarnitine profile in neonatal hypoxic-ischemic encephalopathy: The value of butyrylcarnitine as a prognostic marker. Fonte Medicine (Baltimore), 98(15), e15221. doi:10.1097/md.0000000000015221	Lopez-Suarez, O., Concheiro-Guisan, A., Sanchez-Pintos, P., Cocho, J. A., Fernandez Lorenzo, J. R., & Couce, M. L.	2019	Acylcarnitine profile in neonatal hypoxic-ischemic encephalopathy: The value of butyrylcarnitine as a prognostic marker.	Medicine (Baltimore), 98(15), e15221.	10.1097/md.0000000000015221	Optimal prognostic markers evaluating early neuroprotective interventions in neonatal hypoxic-ischemic encephalopathy (HIE) are lacking. This study was designed to assess the prognostic value of acylcarnitines in neonatal HIE.An observational cohort study was conducted over 10 years in 67 HIE. Variables analyzed included sex, blood cord pH, Apgar score, hypothermia treatment (yes/no), neuron-spec…	Original paper	English	Human	Biochemical	Retrospective Cohort	67	More than 1	No	Newborn ≥ 36 weeks gestation	HIE	Multiple timepoints	Whole-body hypothermia	Info at 6 months	No
Lv, H. Y., Wu, S. J., Gu, X. L., Wang, Q. L., Ren, P. S., Ma, Y., . . . Li, L. X. (2017). Predictive Value of Neurodevelopmental Outcome and Serum Tau Protein Level in Neonates with Hypoxic Ischemic Encephalopathy. Fonte Clin Lab, 63(7), 1153-1162. doi:10.7754/Clin.Lab.2017.170103	Lv, H. Y., Wu, S. J., Gu, X. L., Wang, Q. L., Ren, P. S., Ma, Y., . . . Li, L. X.	2017	Predictive Value of Neurodevelopmental Outcome and Serum Tau Protein Level in Neonates with Hypoxic Ischemic Encephalopathy.	Clin Lab, 63(7), 1153-1162.	10.7754/Clin.Lab.2017.170103	BACKGROUND: Tau protein is s specific protein expressed by neurons in the central nervous system. Elevated serum Tau protein is associated with many diseases of the central nervous system. The serum Tau protein level in neonates with hypoxic ischemic encephalopathy (HIE) is still poorly understood. METHODS: Forty-one human neonates with HIE and thirty-five healthy neonates (control group) within …	Original paper	English	Human	Biochemical	Other	76	Serum	Undefined	Newborn (undefined)	HIE	Within 72h (undefined collection)	Whole-body hypothermia	Info at 9 months	No
Lv, H. Y., Wu, S. J., Wang, Q. L., Yang, L. H., Ren, P. S., Qiao, B. J., . . . Li, L. X. (2017). Effect of erythropoietin combined with hypothermia on serum tau protein levels and neurodevelopmental outcome in neonates with hypoxic-ischemic encephalopathy. Fonte Neural Regeneration Research, 12(10), 1655-1663. doi:10.4103/1673-5374.217338	Lv, H. Y., Wu, S. J., Wang, Q. L., Yang, L. H., Ren, P. S., Qiao, B. J., . . . Li, L. X.	2017	Effect of erythropoietin combined with hypothermia on serum tau protein levels and neurodevelopmental outcome in neonates with hypoxic-ischemic encephalopathy.	Neural Regeneration Research, 12(10), 1655-1663.	10.4103/1673-5374.217338	Although hypothermia therapy is effective to treat neonatal hypoxic-ischemic encephalopathy, many neonatal patients die or suffer from severe neurological dysfunction. Erythropoietin is considered one of the most promising neuroprotective agents. We hypothesized that erythropoietin combined with hypothermia will improve efficacy of neonatal hypoxic-ischemic encephalopathy treatment. In this study…	Original paper	English	Human	Therapeutic response biomarkers	RCT	41	Serum	No	Newborn ≥ 36 weeks gestation	HIE	Multiple timepoints	Other	Info at 9 months	No
Maggiotto, L. V., Sondhi, M., Shin, B.-C., Garg, M., & Devaskar, S. U. (2019). Circulating blood cellular glucose transporters – Surrogate biomarkers for neonatal hypoxic-ischemic encephalopathy assessed by novel scoring systems. Fonte Molecular Genetics and Metabolism, 127(2), 166-173. doi:https://doi.org/10.1016/j.ymgme.2019.05.013	Maggiotto, L. V., Sondhi, M., Shin, B.-C., Garg, M., & Devaskar, S. U.	2019	Circulating blood cellular glucose transporters – Surrogate biomarkers for neonatal hypoxic-ischemic encephalopathy assessed by novel scoring systems.	Molecular Genetics and Metabolism, 127(2), 166-173.	10.1016/j.ymgme.2019.05.013	Objective: We examined Red Blood Cell (RBC) Glucose Transporter isoform 1 (GLUT1) and White Blood Cell (WBC) Glucose Transporter isoform 3 (GLUT3) protein concentrations to assess their potential as surrogate biomarkers for the presence of hypoxic-ischemic encephalopathy (HIE) and response to therapeutic hypothermia (TH), with respect to the neurodevelopmental prognosis. Study design: A prospecti…	Original paper	English	Human	Biochemical	Prospective Cohort	18	More than 1	No	Newborn ≥ 36 weeks gestation	HIE	Multiple timepoints	Whole-body hypothermia	Info after 12 months	No
Martins, R. O., Rotta, N. T., Portela, L. V., & Souza, D. O. (2006). S100B protein related neonatal hypoxia. Fonte Arq Neuropsiquiatr, 64(1), 24-29. doi:10.1590/s0004-282x2006000100006	Martins, R. O., Rotta, N. T., Portela, L. V., & Souza, D. O.	2006	S100B protein related neonatal hypoxia.	Arq Neuropsiquiatr, 64(1), 24-29.	10.1590/s0004-282x2006000100006	Biochemical markers have played an increasingly relevant role in the assessment of neonatal asphyxia. The S100B protein is particularly important in research conducted in this field. The purpose of this study was to underline the importance of the S100B protein in the assessment of term newborn infants with hypoxic-ischemic encephalopathy, as well as to relate it to other substances also involved…	Original paper	English	Human	Biochemical	Prospective Cohort	21	Serum	No	Newborn ≥ 36 weeks gestation	HIE	Multiple timepoints	No info	No info	No
Massaro, A. N., Chang, T., Baumgart, S., McCarter, R., Nelson, K. B., & Glass, P. (2014). Biomarkers S100B and neuron-specific enolase predict outcome in hypothermia-treated encephalopathic newborns*. Fonte Pediatr Crit Care Med, 15(7), 615-622. doi:10.1097/pcc.0000000000000155	Massaro, A. N., Chang, T., Baumgart, S., McCarter, R., Nelson, K. B., & Glass, P.	2014	Biomarkers S100B and neuron-specific enolase predict outcome in hypothermia-treated encephalopathic newborns*.	Pediatr Crit Care Med, 15(7), 615-622.	10.1097/pcc.0000000000000155	OBJECTIVES: To evaluate if serum S100B protein and neuron-specific enolase measured during therapeutic hypothermia are predictive of neurodevelopmental outcome at 15 months in children with neonatal encephalopathy. DESIGN: Prospective longitudinal cohort study. SETTING: A level IV neonatal ICU in a freestanding children's hospital. PATIENTS: Term newborns with moderate to severe neonatal encephal…	Original paper	English	Human	Biochemical	Prospective Cohort	83	Serum	No	Newborn ≥ 36 weeks gestation	HIE	Multiple timepoints	Whole-body hypothermia	Info on outcomes after 12 months	No
Massaro, A. N., Chang, T., Kadom, N., Tsuchida, T., Scafidi, J., Glass, P., . . . Nelson, K. B. (2012). Biomarkers of brain injury in neonatal encephalopathy treated with hypothermia. Fonte J Pediatr, 161(3), 434-440. doi:10.1016/j.jpeds.2012.02.047	Massaro, A. N., Chang, T., Kadom, N., Tsuchida, T., Scafidi, J., Glass, P., . . . Nelson, K. B.	2012	Biomarkers of brain injury in neonatal encephalopathy treated with hypothermia.	J Pediatr, 161(3), 434-440.	10.1016/j.jpeds.2012.02.047	Objective To determine if early serum S100B and neuron-specific enolase (NSE) levels are associated with neuroradiographic and clinical evidence of brain injury in newborns with encephalopathy. Study design Patients who received therapeutic whole-body hypothermia were prospectively enrolled in this observational study. Serum specimens were collected at 0, 12, 24, and 72 hours of cooling. S100B an…	Original paper	English	Human	Biochemical	Prospective Cohort	75	Serum	No	Newborn ≥ 36 weeks gestation	HIE	Multiple timepoints	Whole-body hypothermia	No info	No
Massaro, A. N., Jeromin, A., Kadom, N., Vezina, G., Hayes, R. L., Wang, K. K., . . . Johnston, M. V. (2013). Serum biomarkers of MRI brain injury in neonatal hypoxic ischemic encephalopathy treated with whole-body hypothermia: a pilot study. Fonte Pediatr Crit Care Med, 14(3), 310-317. doi:10.1097/PCC.0b013e3182720642	Massaro, A. N., Jeromin, A., Kadom, N., Vezina, G., Hayes, R. L., Wang, K. K., . . . Johnston, M. V.	2013	Serum biomarkers of MRI brain injury in neonatal hypoxic ischemic encephalopathy treated with whole-body hypothermia: a pilot study.	Pediatr Crit Care Med, 14(3), 310-317.	10.1097/PCC.0b013e3182720642	Objectives: To determine if candidate biomarkers, ubiquitin carboxyl-terminal esterase L1 and glial fibrillary acidic protein, are elevated in neonates with hypoxic ischemic encephalopathy who die or have severe MRI injury compared with surviving infants with minimal or no injury on brain MRI. Design: Prospective observational study. Setting: Level IIIC outborn neonatal ICU in a free-standing chi…	Original paper	English	Human	Biochemical	Prospective Cohort	20	Serum	No	Newborn ≥ 36 weeks gestation	HIE	Multiple timepoints	Whole-body hypothermia	No info	No
Massaro, A. N., Wu, Y. W., Bammler, T. K., Comstock, B., Mathur, A., McKinstry, R. C., . . . Juul, S. (2018). Plasma Biomarkers of Brain Injury in Neonatal Hypoxic-Ischemic Encephalopathy. Fonte J Pediatr, 194, 67-75.e61. doi:10.1016/j.jpeds.2017.10.060	Massaro, A. N., Wu, Y. W., Bammler, T. K., Comstock, B., Mathur, A., McKinstry, R. C., . . . Juul, S.	2018	Plasma Biomarkers of Brain Injury in Neonatal Hypoxic-Ischemic Encephalopathy.	J Pediatr, 194, 67-75.e61.	10.1016/j.jpeds.2017.10.060	Objectives To evaluate plasma brain specific proteins and cytokines as biomarkers of brain injury in newborns with hypoxic-ischemic encephalopathy (HIE) and, secondarily, to assess the effect of erythropoietin (Epo) treatment on the relationship between biomarkers and outcomes. Study design A study of candidate brain injury biomarkers was conducted in the context of a phase II multicenter randomi…	Original paper	English	Human	Therapeutic response biomarkers	RCT	50	Plasma	No	Newborn ≥ 36 weeks gestation	HIE	Multiple timepoints	Other	Info on outcomes after 12 months	No
Massaro, A. N., Wu, Y. W., Bammler, T. K., MacDonald, J. W., Mathur, A., Chang, T., . . . Juul, S. E. (2019). Dried blood spot compared to plasma measurements of blood-based biomarkers of brain injury in neonatal encephalopathy. Fonte Pediatr Res, 85(5), 655-661. doi:10.1038/s41390-019-0298-7	Massaro, A. N., Wu, Y. W., Bammler, T. K., MacDonald, J. W., Mathur, A., Chang, T., . . . Juul, S. E.	2019	Dried blood spot compared to plasma measurements of blood-based biomarkers of brain injury in neonatal encephalopathy.	Pediatr Res, 85(5), 655-661.	10.1038/s41390-019-0298-7	BACKGROUND: Data correlating dried blood spots (DBS) and plasma concentrations for neonatal biomarkers of brain injury are lacking. We hypothesized that candidate biomarker levels determined from DBS can serve as a reliable surrogate for plasma levels. METHODS: In the context of a phase II multi-center trial evaluating erythropoietin for neuroprotection in neonatal encephalopathy (NE), DBS were c…	Original paper	English	Human	Biochemical	Prospective Cohort	50	More than 1	No	Newborn ≥ 36 weeks gestation	HIE	Multiple timepoints	Other	Info after 12 months	No
Merchant, N., & Azzopardi, D. (2015). Early predictors of outcome in infants treated with hypothermia for hypoxic-ischaemic encephalopathy. Fonte Dev Med Child Neurol, 57 Suppl 3, 8-16. doi:10.1111/dmcn.12726	Merchant, N., & Azzopardi, D.	2015	Early predictors of outcome in infants treated with hypothermia for hypoxic-ischaemic encephalopathy.	Dev Med Child Neurol, 57 Suppl 3, 8-16.	10.1111/dmcn.12726	Hypoxic-ischaemic encephalopathy (HIE) is a leading cause of acquired neonatal brain injury. Assessment of the severity of cerebral injury and likely neurological outcome in infants with HIE is important for determining management and prognosis, for counselling parents, and for selection for neuroprotective trials. The condition of the infant at birth, the severity of HIE, neurophysiological test…	Review	English	Human	Biochemical
Mir, I. N., Brown, L. S., Rosenfeld, C. R., & Chalak, L. F. (2019). Placental clearance/synthesis of neurobiomarkers GFAP and UCH-L1 in healthy term neonates and those with moderate-severe neonatal encephalopathy. Fonte Pediatr Res, 86(4), 500-504. doi:10.1038/s41390-019-0439-z	Mir, I. N., Brown, L. S., Rosenfeld, C. R., & Chalak, L. F.	2019	Placental clearance/synthesis of neurobiomarkers GFAP and UCH-L1 in healthy term neonates and those with moderate-severe neonatal encephalopathy.	Pediatr Res, 86(4), 500-504.	10.1038/s41390-019-0439-z	Background Fetal concentrations of GFAP and UCH-L1 are elevated in umbilical arterial (UmA) blood of neonates with birth asphyxia plus neonatal encephalopathy (NE), but their source and role of placental clearance/synthesis is unknown. Methods Prospective cohort study of term neonates to (a) determine UmA and venous (UmV) blood concentrations of GFAP and UCH-L1 in term uncomplicated pregnancies a…	Original paper	English	Human	Biochemical	Prospective Cohort	38	Cord blood	No	Newborn ≥ 36 weeks gestation	HIE	Before therapy within 72h	Whole-body hypothermia	No info	No
Mitra, S., Bale, G., de Roever, I., Meek, J., Robertson, N. J., & Tachtsidis, I. (2020). Changes in Brain Tissue Oxygenation and Metabolism During Rewarming After Neonatal Encephalopathy are Related to Electrical Abnormality. Fonte Adv Exp Med Biol, 1232, 25-31. doi:10.1007/978-3-030-34461-0_4	Mitra, S., Bale, G., de Roever, I., Meek, J., Robertson, N. J., & Tachtsidis, I.	2020	Changes in Brain Tissue Oxygenation and Metabolism During Rewarming After Neonatal Encephalopathy are Related to Electrical Abnormality.	Adv Exp Med Biol, 1232, 25-31.	10.1007/978-3-030-34461-0_4	Hypoxic ischemic encephalopathy (HIE) leads to significant mortality and morbidity, and therapeutic hypothermia (TH) has become a standard of care following HIE. After TH, the body temperature is brought back to 37 degrees C. Early electroencephalography (EEG) is a reliable outcome biomarker following HIE. We hypothesized that changes in cerebral oxidative metabolism, measured as Delta[oxCCO], in…	Original paper	English	Human	Biochemical	Prospective Cohort	14	Imaging	Undefined	Newborn ≥ 36 weeks gestation	HIE	Multiple timepoints	Whole-body hypothermia	No info	No
Mitra, S., Bale, G., Meek, J., Uria-Avellanal, C., Robertson, N. J., & Tachtsidis, I. (2016). Relationship Between Cerebral Oxygenation and Metabolism During Rewarming in Newborn Infants After Therapeutic Hypothermia Following Hypoxic-Ischemic Brain Injury. Fonte Adv Exp Med Biol, 923, 245-251. doi:10.1007/978-3-319-38810-6_33	Mitra, S., Bale, G., Meek, J., Uria-Avellanal, C., Robertson, N. J., & Tachtsidis, I.	2016	Relationship Between Cerebral Oxygenation and Metabolism During Rewarming in Newborn Infants After Therapeutic Hypothermia Following Hypoxic-Ischemic Brain Injury.	Adv Exp Med Biol, 923, 245-251.	10.1007/978-3-319-38810-6_33	Therapeutic hypothermia (TH) has become a standard of care following hypoxic ischemic encephalopathy (HIE). After TH, body temperature is brought back to 37 degrees C over 14 h. Lactate/N-acetylasperatate (Lac/NAA) peak area ratio on proton magnetic resonance spectroscopy ((1)H MRS) is the best available outcome biomarker following HIE. We hypothesized that broadband near infrared spectroscopy (N…	Original paper	English	Human	Biochemical	Prospective Cohort	14	Imaging	Undefined	Newborn ≥ 36 weeks gestation	HIE	Multiple timepoints	Whole-body hypothermia	No info	No
Mondal, N., Bhat, B. V., Banupriya, C., & Koner, B. C. (2010). Oxidative stress in perinatal asphyxia in relation to outcome. Fonte Indian J Pediatr, 77(5), 515-517. doi:10.1007/s12098-010-0059-4	Mondal, N., Bhat, B. V., Banupriya, C., & Koner, B. C.	2010	Oxidative stress in perinatal asphyxia in relation to outcome.	Indian J Pediatr, 77(5), 515-517.	10.1007/s12098-010-0059-4	OBJECTIVE: To study the serum levels of oxidative stress markers - malondialdehyde (MDA) and protein carbonyl in babies with perinatal asphyxia and to correlate their levels with the outcome in terms of mortality and neurodevelopmental sequelae. METHODS: A group of 40 term AGA (appropriate for gestational age) infants with perinatal asphyxia were selected as cases and same number of healthy babie…	Original paper	English	Human	Biochemical	Prospective Cohort	80	More than 1	No	Newborn ≥ 36 weeks gestation	HIE	Multiple timepoints	No info	Info at 9 months	No
Montaldo, P., Ivain, P., Lally, P., Bassett, P., Pant, S., Oliveira, V., . . . Thayyil, S. (2020). White matter injury after neonatal encephalopathy is associated with thalamic metabolite perturbations. Fonte EBioMedicine, 52, 102663. doi:https://doi.org/10.1016/j.ebiom.2020.102663	Montaldo, P., Ivain, P., Lally, P., Bassett, P., Pant, S., Oliveira, V., . . . Thayyil, S.	2020	White matter injury after neonatal encephalopathy is associated with thalamic metabolite perturbations.	EBioMedicine, 52, 102663.	10.1016/j.ebiom.2020.102663	Background Although thalamic magnetic resonance (MR) spectroscopy (MRS) accurately predicts adverse outcomes after neonatal encephalopathy, its utility in infants without MR visible deep brain nuclei injury is not known. We examined thalamic MRS metabolite perturbations in encephalopathic infants with white matter (WM) injury with or without cortical injury and its associations with adverse outco…	Original paper	English	Human	Biochemical	Prospective Cohort	107	Imaging	No	Newborn ≥ 36 weeks gestation	HIE	Within 1 month	Whole-body hypothermia	Info after 12 months	No
Montaldo, P., Kaforou, M., Pollara, G., Hervas-Marin, D., Calabria, I., Panadero, J., . . . Thayyil, S. (2019). Whole Blood Gene Expression Reveals Specific Transcriptome Changes in Neonatal Encephalopathy. Fonte Neonatology, 115(1), 68-76. doi:10.1159/000492420	Montaldo, P., Kaforou, M., Pollara, G., Hervas-Marin, D., Calabria, I., Panadero, J., . . . Thayyil, S.	2019	Whole Blood Gene Expression Reveals Specific Transcriptome Changes in Neonatal Encephalopathy.	Neonatology, 115(1), 68-76.	10.1159/000492420	Background: Variable responses to hypothermic neuroprotection are related to the clinical heterogeneity of encephalopathic babies; hence better disease stratification may facilitate the development of individualized neuroprotective therapies. Objectives: We examined if whole blood gene expression analysis can identify specific transcriptome profiles in neonatal encephalopathy. Material and Method…	Original paper	English	Human	Biochemical	Prospective Cohort	18	Whole-Blood	No	Newborn ≥ 36 weeks gestation	HIE	Within 72h (undefined collection)	Whole-body hypothermia	No info	No
Murabayashi, M., Minato, M., Okuhata, Y., Makimoto, M., Hosono, S., Masaoka, N., . . . Harada, K. (2008). Kinetics of serum S100B in newborns with intracranial lesions. Fonte Pediatr Int, 50(1), 17-22. doi:10.1111/j.1442-200X.2007.02506.x	Murabayashi, M., Minato, M., Okuhata, Y., Makimoto, M., Hosono, S., Masaoka, N., . . . Harada, K.	2008	Kinetics of serum S100B in newborns with intracranial lesions.	Pediatr Int, 50(1), 17-22.	10.1111/j.1442-200X.2007.02506.x	BACKGROUND: The purpose of the present study was to evaluate the usefulness of serum S100B as a clinical marker of intracranial lesions in newborns. METHODS: The study involved 22 normal and 40 diseased newborns. Serum S100B level was measured on days 1 and 6 in normal newborns. Diseased newborns were classified into four groups: birth asphyxia with hypoxic-ischemic encephalopathy (HIE); birth as…	Original paper	English	Human	Biochemical	Prospective Cohort	62	Serum	Undefined	Newborn <36 weeks gestation	HIE + PA w/o HIE	Multiple timepoints	No info	Info after 12 months	No
Nagdyman, N., Grimmer, I., Scholz, T., Muller, C., & Obladen, M. (2003). Predictive value of brain-specific proteins in serum for neurodevelopmental outcome after birth asphyxia. Fonte Pediatr Res, 54(2), 270-275. doi:10.1203/01.pdr.0000072518.98189.a0	Nagdyman, N., Grimmer, I., Scholz, T., Muller, C., & Obladen, M.	2003	Predictive value of brain-specific proteins in serum for neurodevelopmental outcome after birth asphyxia.	Pediatr Res, 54(2), 270-275.	10.1203/01.pdr.0000072518.98189.a0	Brain-specific proteins have been used to detect cerebral injury after birth asphyxia. Previous investigations suggest that serum protein S-100beta, brain-specific creatine kinase (CK-BB), and neuron-specific enolase (NSE) are capable of identifying patients with a risk of developing hypoxic-ischemic encephalopathy. Whether detection of elevated serum concentrations of these proteins reflects lon…	Original paper	English	Human	Biochemical	Prospective Cohort	49	Serum	No	Newborn ≥ 36 weeks gestation	HIE + PA w/o HIE	Multiple timepoints	No info	Info after 12 months	No
Nakamura, T., Asanuma, H., Kusuda, S., Imai, K., Hosono, S., Kato, R., . . . Yamada, S. (2017). Multicenter study for brain/body hypothermia for hypoxic-ischemic encephalopathy: Changes in HMGB-1. Fonte, 59(10), 1074-1079. doi:10.1111/ped.13377	Nakamura, T., Asanuma, H., Kusuda, S., Imai, K., Hosono, S., Kato, R., . . . Yamada, S.	2017	Multicenter study for brain/body hypothermia for hypoxic-ischemic encephalopathy: Changes in HMGB-1.	59(10), 1074-1079.	10.1111/ped.13377	BACKGROUND: We measured changes in the blood level of high-mobility group box-1 (HMGB-1) at 24 h intervals in neonates treated with brain/body hypothermia (body hypothermia therapy: BHT) for hypoxic-ischemic encephalopathy (HIE), to evaluate the usefulness of HMGB-1 level for determining outcomes. METHODS: We studied 15 neonates with HIE who underwent BHT (BHT (+) group) and six neonates with HIE…	Original paper	English	Human	Biochemical	Prospective Cohort	21	Serum	Undefined	Newborn <36 weeks gestation	HIE	Multiple timepoints	Whole-body hypothermia	No info	No
Nicolaides, K. H., Wang, J., & Lu, Q. (2008). Expression of T subsets and mIL-2R in peripheral blood of newborns with hypoxic ischemic encephalopathy. Fonte Ultrasound Obstet Gynecol, 4(2), 140-144. doi:10.1007/s12519-008-0028-4	Nicolaides, K. H., Wang, J., & Lu, Q.	2008	Expression of T subsets and mIL-2R in peripheral blood of newborns with hypoxic ischemic encephalopathy.	Ultrasound Obstet Gynecol, 4(2), 140-144.	10.1007/s12519-008-0028-4	BACKGROUND: Infantile and undifferentiated immune cells in the pathogenesis of neonates with HIE have been studied in recent years. This study was undertaken to observe the expression level of T subsets and membrane interleukin-2 receptor (mIL-2R) in the peripheral blood of newborns with hypoxic ischemic encephalopathy (HIE) and its clinical manifestations. METHODS: The peripheral blood mononucle…	Original paper	English	Human	Biochemical	Prospective Cohort	62	Whole-Blood	No	Newborn ≥ 36 weeks gestation	HIE	Multiple timepoints	No info	No info	No
Ogihara, T., Hirano, K., Ogihara, H., Misaki, K., Hiroi, M., Morinobu, T., . . . Tamai, H. (2003). Non-protein-bound transition metals and hydroxyl radical generation in cerebrospinal fluid of newborn infants with hypoxic ischemic encephalopathy. Fonte Pediatr Res, 53(4), 594-599. doi:10.1203/01.pdr.0000054685.87405.59	Ogihara, T., Hirano, K., Ogihara, H., Misaki, K., Hiroi, M., Morinobu, T., . . . Tamai, H.	2003	Non-protein-bound transition metals and hydroxyl radical generation in cerebrospinal fluid of newborn infants with hypoxic ischemic encephalopathy.	Pediatr Res, 53(4), 594-599.	10.1203/01.pdr.0000054685.87405.59	Among various hypothetical mechanisms for the in vivo production of reactive oxygen species, transition metal-catalyzed reactions in cooperation with a biologic reducing agent like ascorbic acid or superoxide may be some of the most important. In the present study, we retrospectively examined the existence of non-protein-bound metal ions, an essentially hazardous pro-oxidant form of various trans…	Original paper	English	Human	Biochemical	Retrospective Cohort	22	CSF	No	Newborn ≥ 36 weeks gestation	HIE	No therapy within 72h	No info	No info	No
Oh, W., Perritt, R., Shankaran, S., Merritts, M., Donovan, E. F., Ehrenkranz, R. A., . . . Higgins, R. D. (2008). Association between urinary lactate to creatinine ratio and neurodevelopmental outcome in term infants with hypoxic-ischemic encephalopathy. Fonte J Pediatr, 153(3), 375-378. doi:10.1016/j.jpeds.2008.03.041	Oh, W., Perritt, R., Shankaran, S., Merritts, M., Donovan, E. F., Ehrenkranz, R. A., . . . Higgins, R. D.	2008	Association between urinary lactate to creatinine ratio and neurodevelopmental outcome in term infants with hypoxic-ischemic encephalopathy.	J Pediatr, 153(3), 375-378.	10.1016/j.jpeds.2008.03.041	Objective To assess the association between urinary lactate to creatinine ratio (ULCR) and neurodevelopmental outcome in term infants with hypoxic ischemic encephalopathy and examine the effect of hypothermia on the change in ULCR. Study design Spot urine samples were collected in 58 term infants (28 hypothermia, 30 control subjects) with hypoxic ischemic encephalopathy. Urinary lactate and creat…	Original paper	English	Human	Biochemical	Prospective Cohort	58	Urine	Undefined	Newborn ≥ 36 weeks gestation	HIE	Multiple timepoints	Whole-body hypothermia	Info after 12 months	No
O'Sullivan, M. P., Looney, A. M., Moloney, G. M., Finder, M., Hallberg, B., Clarke, G., . . . Murray, D. M. (2019). Validation of Altered Umbilical Cord Blood MicroRNA Expression in Neonatal Hypoxic-Ischemic Encephalopathy. Fonte JAMA Neurol, 76(3), 333-341. doi:10.1001/jamaneurol.2018.4182	O'Sullivan, M. P., Looney, A. M., Moloney, G. M., Finder, M., Hallberg, B., Clarke, G., . . . Murray, D. M.	2019	Validation of Altered Umbilical Cord Blood MicroRNA Expression in Neonatal Hypoxic-Ischemic Encephalopathy.	JAMA Neurol, 76(3), 333-341.	10.1001/jamaneurol.2018.4182	Importance Neonatal hypoxic-ischemic encephalopathy (HIE) remains a significant cause of neurologic disability. Identifying infants suitable for therapeutic hypothermia (TH) within a narrow therapeutic time is difficult. No single robust biochemical marker is available to clinicians. Objective To assess the ability of a panel of candidate microRNA (miRNA) to evaluate the development and severity …	Original paper	English	Human	Biochemical	Prospective Cohort	160	Cord blood	No	Newborn ≥ 36 weeks gestation	HIE + PA w/o HIE	Before therapy within 72h	Whole-body hypothermia	No info	No
O'Sullivan, M. P., Sikora, K. M., Ahearne, C., Twomey, D. M., Finder, M., Boylan, G. B., . . . Murray, D. M. (2018). Validation of Raised Cord Blood Interleukin-16 in Perinatal Asphyxia and Neonatal Hypoxic-Ischaemic Encephalopathy in the BiHiVE2 Cohort. Fonte Dev Neurosci, 40(3), 271-277. doi:10.1159/000491386	O'Sullivan, M. P., Sikora, K. M., Ahearne, C., Twomey, D. M., Finder, M., Boylan, G. B., . . . Murray, D. M.	2018	Validation of Raised Cord Blood Interleukin-16 in Perinatal Asphyxia and Neonatal Hypoxic-Ischaemic Encephalopathy in the BiHiVE2 Cohort.	Dev Neurosci, 40(3), 271-277.	10.1159/000491386	The role of inflammation is an important factor in the progression of hypoxic-ischaemic encephalopathy (HIE). We have previously shown that interleukin-16 (IL-16) is increased in infants with moderate and severe HIE and relates to poor neurodevelopmental outcomes. We aimed to validate IL-16 as a cord blood-based biomarker for HIE and to examine its relationship to long-term outcomes. The study sa…	Original paper	English	Human	Biochemical	Prospective Cohort	105	Cord blood	Undefined	Newborn ≥ 36 weeks gestation	HIE + PA w/o HIE	Before therapy within 72h	Whole-body hypothermia	Info after 12 months	No
Panigrahy, A., Nelson, M. D., Jr., & Bluml, S. (2010). Magnetic resonance spectroscopy in pediatric neuroradiology: clinical and research applications. Fonte Pediatr Radiol, 40(1), 3-30. doi:10.1007/s00247-009-1450-z	Panigrahy, A., Nelson, M. D., Jr., & Bluml, S.	2010	Magnetic resonance spectroscopy in pediatric neuroradiology: clinical and research applications.	Pediatr Radiol, 40(1), 3-30.	10.1007/s00247-009-1450-z	Magnetic resonance spectroscopy (MRS) offers a unique, noninvasive approach to assess pediatric neurological abnormalities at microscopic levels by quantifying cellular metabolites. The most widely available MRS method, proton ((1)H; hydrogen) spectroscopy, is FDA approved for general use and can be ordered by clinicians for pediatric neuroimaging studies if indicated. There are a multitude of bo…	Review	English	Human	Biochemical
Patil, U. P., Mally, P. V., & Wachtel, E. V. (2018). Serum biomarkers of neuronal injury in newborns evaluated for selective head cooling: a comparative pilot study. Fonte J Perinat Med, 46(8), 942-947. doi:10.1515/jpm-2017-0354	Patil, U. P., Mally, P. V., & Wachtel, E. V.	2018	Serum biomarkers of neuronal injury in newborns evaluated for selective head cooling: a comparative pilot study.	J Perinat Med, 46(8), 942-947.	10.1515/jpm-2017-0354	Background Evaluation of newborns for hypoxic ischemic encephalopathy (HIE) includes laboratory and clinical parameters, as well as amplitude integrated electroencephalogram (aEEG). Based on qualifying criteria, selective head cooling (SHC) is initiated for infants with evidence of moderate to severe HIE. However, some newborns may not qualify for hypothermia therapy based on normal aEEG. Objecti…	Original paper	English	Human	Biochemical	Prospective Cohort	26	Serum	No	Newborn ≥ 36 weeks gestation	HIE	Multiple timepoints	Head cooling	No info	No
Perrone, S., Weiss, M. D., Proietti, F., Rossignol, C., Cornacchione, S., Bazzini, F., . . . Longini, M. (2018). Identification of a panel of cytokines in neonates with hypoxic ischemic encephalopathy treated with hypothermia. Fonte Cytokine, 111, 119-124. doi:https://doi.org/10.1016/j.cyto.2018.08.011	Perrone, S., Weiss, M. D., Proietti, F., Rossignol, C., Cornacchione, S., Bazzini, F., . . . Longini, M.	2018	Identification of a panel of cytokines in neonates with hypoxic ischemic encephalopathy treated with hypothermia.	Cytokine, 111, 119-124.	10.1016/j.cyto.2018.08.011	Purpose Inflammation is a crucial but understudied mechanism of neuronal injury after hypoxia-ischemia. The aim was to identify a panel of cytokines involved in brain injury in neonates with hypoxic ischemic encephalopathy (HIE). Methods Ten newborns with HIE undergoing to therapeutic hypothermia (TH, HIE Group) and 8 healthy newborns (CTRL Group) were enrolled. For the HIE group, 5 samples were …	Original paper	English	Human	Biochemical	Retrospective Cohort	18	More than 1	Undefined	Newborn <36 weeks gestation	HIE	Multiple timepoints	Whole-body hypothermia	No info	No
Polackova, R., Salounova, D., & Kantor, L. (2018). Lactate as an early predictor of psychomotor development in neonates with asphyxia receiving therapeutic hypothermia. Fonte Biomed Pap Med Fac Univ Palacky Olomouc Czech Repub, 162(2), 144-148. doi:10.5507/bp.2017.052	Polackova, R., Salounova, D., & Kantor, L.	2018	Lactate as an early predictor of psychomotor development in neonates with asphyxia receiving therapeutic hypothermia.	Biomed Pap Med Fac Univ Palacky Olomouc Czech Repub, 162(2), 144-148.	10.5507/bp.2017.052	AIMS: This prospective study aimed to evaluate the relationship between persistently elevated lactate values in the arterial blood of newborns with grade II and III hypoxic ischemic encephalopathy (treated with therapeutic hypothermia) and psychomotor development at 24 months. METHODS: 51 neonates of gestational age from 36 to 41 weeks receiving therapeutic hypothermia for moderate to severe hypo…	Original paper	English	Human	Biochemical	Prospective Cohort	51	Whole-Blood	Undefined	Newborn ≥ 36 weeks gestation	HIE	Multiple timepoints	Whole-body hypothermia	Info after 12 months	No
Ponnusamy, V., Kapellou, O., Yip, E., Evanson, J., Wong, L. F., Michael-Titus, A., . . . Shah, D. K. (2016). A study of microRNAs from dried blood spots in newborns after perinatal asphyxia: a simple and feasible biosampling method. Fonte Pediatr Res, 79(5), 799-805. doi:10.1038/pr.2015.276	Ponnusamy, V., Kapellou, O., Yip, E., Evanson, J., Wong, L. F., Michael-Titus, A., . . . Shah, D. K.	2016	A study of microRNAs from dried blood spots in newborns after perinatal asphyxia: a simple and feasible biosampling method.	Pediatr Res, 79(5), 799-805.	10.1038/pr.2015.276	BACKGROUND: The potential of microRNAs (miRNAs) as bedside biomarkers in selecting newborns with hypoxic-ischemic encephalopathy (HIE) for neuroprotection has yet to be explored. Commonly, blood-based biomarker tests use plasma or serum which don't allow evaluation of both intracellular and extracellular changes. METHODS: We describe a technique to extract and compare expression of miRNAs from a …	Original paper	English	Human	Biochemical	Prospective Cohort	30	More than 1	No	Newborn ≥ 36 weeks gestation	HIE	During therapy within 72h	Whole-body hypothermia	No info	No
Reinke, S. N., Walsh, B. H., Boylan, G. B., Sykes, B. D., Kenny, L. C., Murray, D. M., & Broadhurst, D. I. (2013). H-1 NMR Derived Metabolomic Profile of Neonatal Asphyxia in Umbilical Cord Serum: Implications for Hypoxic Ischemic Encephalopathy. Fonte Journal of Proteome Research, 12(9), 4230-4239. doi:10.1021/pr400617m	Reinke, S. N., Walsh, B. H., Boylan, G. B., Sykes, B. D., Kenny, L. C., Murray, D. M., & Broadhurst, D. I.	2013	H-1 NMR Derived Metabolomic Profile of Neonatal Asphyxia in Umbilical Cord Serum: Implications for Hypoxic Ischemic Encephalopathy.	Journal of Proteome Research, 12(9), 4230-4239.	10.1021/pr400617m	Neonatal hypoxic ischemic encephalopathy (HIE) is a severe consequence of perinatal asphyxia (PA) that can result in life-long neurological disability. Disease mechanisms, including the role and interaction of individual metabolic pathways, remain unclear. As hypoxia is an acute condition, aerobic energy metabolism is central to global metabolic pathways, and these metabolites are detectable usin…	Original paper	English	Human	Biochemical	Prospective Cohort	59	Cord blood	No	Newborn ≥ 36 weeks gestation	HIE + PA w/o HIE	Before therapy within 72h	No info	No info	No
Saito, J., Shibasaki, J., Shimokaze, T., Kishigami, M., Ohyama, M., Hoshino, R., . . . Itani, Y. (2016). Temporal Relationship between Serum Levels of Interleukin-6 and C-Reactive Protein in Therapeutic Hypothermia for Neonatal Hypoxic-Ischemic Encephalopathy. Fonte Am J Perinatol, 33(14), 1401-1406. doi:10.1055/s-0036-1583192	Saito, J., Shibasaki, J., Shimokaze, T., Kishigami, M., Ohyama, M., Hoshino, R., . . . Itani, Y.	2016	Temporal Relationship between Serum Levels of Interleukin-6 and C-Reactive Protein in Therapeutic Hypothermia for Neonatal Hypoxic-Ischemic Encephalopathy.	Am J Perinatol, 33(14), 1401-1406.	10.1055/s-0036-1583192	Objective C-reactive protein (CRP) is a useful marker of neonatal infection. Recent studies have shown that neonatal therapeutic hypothermia delays an elevation of CRP in infants with hypoxic-ischemic encephalopathy (HIE). This study investigated the time difference of peak levels of serum CRP and other inflammatory responses during therapeutic hypothermia. Study design We prospectively studied t…	Original paper	English	Human	Biochemical	Prospective Cohort	22	Serum	No	Newborn ≥ 36 weeks gestation	HIE	Multiple timepoints	Whole-body hypothermia	No info	No
Sanchez-Illana, A., Nunez-Ramiro, A., Cernada, M., Parra-Llorca, A., Valverde, E., Blanco, D., . . . Boix, H. (2017). Evolution of Energy Related Metabolites in Plasma from Newborns with Hypoxic-Ischemic Encephalopathy during Hypothermia Treatment. Fonte, 7(1), 17039. doi:10.1038/s41598-017-17202-7	Sanchez-Illana, A., Nunez-Ramiro, A., Cernada, M., Parra-Llorca, A., Valverde, E., Blanco, D., . . . Boix, H.	2017	Evolution of Energy Related Metabolites in Plasma from Newborns with Hypoxic-Ischemic Encephalopathy during Hypothermia Treatment.	7(1), 17039.	10.1038/s41598-017-17202-7	Therapeutic hypothermia (TH) initiated within 6 h from birth is the most effective therapeutic approach for moderate to severe hypoxic-ischemic encephalopathy (HIE). However, underlying mechanisms and effects on the human metabolism are not yet fully understood. This work aims at studying the evolution of several energy related key metabolites in newborns with HIE undergoing TH employing gas chro…	Original paper	English	Human	Therapeutic response biomarkers	RCT	61	More than 1	No	Newborn ≥ 36 weeks gestation	HIE	Multiple timepoints	Other	No info	No
Sanchez-Illana, A., Thayyil, S., Montaldo, P., Jenkins, D., Quintas, G., Oger, C., . . . Kuligowski, J. (2017). Novel free-radical mediated lipid peroxidation biomarkers in newborn plasma. Fonte Anal Chim Acta, 996, 88-97. doi:10.1016/j.aca.2017.09.026	Sanchez-Illana, A., Thayyil, S., Montaldo, P., Jenkins, D., Quintas, G., Oger, C., . . . Kuligowski, J.	2017	Novel free-radical mediated lipid peroxidation biomarkers in newborn plasma.	Anal Chim Acta, 996, 88-97.	10.1016/j.aca.2017.09.026	Oxidative stress derived from perinatal asphyxia appears to be closely linked to neonatal brain damage and lipid peroxidation biomarkers have shown to provide predictive power of oxidative stress related pathologies in situations of hypoxia and reoxygenation in the newborn. The objective of this work was to develop and validate of a comprehensive liquid chromatography tandem mass spectrometry app…	Original paper	English	Human	Therapeutic response biomarkers	RCT	20	Plasma	Undefined	Newborn <36 weeks gestation	HIE	Multiple timepoints	Other	No info	No
Sarafidis, K., Efstathiou, N., Begou, O., Soubasi, V., Agakidou, E., Gika, E., . . . Drossou, V. (2017). Urine metabolomic profile in neonates with hypoxic-ischemic encephalopathy. Fonte Hippokratia, 21(2), 80-84.	Sarafidis, K., Efstathiou, N., Begou, O., Soubasi, V., Agakidou, E., Gika, E., . . . Drossou, V.	2017	Urine metabolomic profile in neonates with hypoxic-ischemic encephalopathy.	Hippokratia, 21(2), 80-84	30455560	Background: Metabolomics could provide valuable insights into hypoxemic-ischemic encephalopathy (HIE) revealing new disease-associated biochemical derangements. The study aimed to investigate urine metabolic changes in neonates with HIE compared to healthy controls, using targeted liquid chromatography-tandem mass spectrometry (LC-MS/MS). Patients and Methods: In this prospective, single-center s…	Original paper	English	Human	Biochemical	Case Control	21	Urine	No	Newborn ≥ 36 weeks gestation	HIE	Multiple timepoints	Whole-body hypothermia	No info	No
Seyfried, N. T., Kuan, C. Y., Sun, Y. Y., Akamatsu, T., Sugiyama, T., Aoki, Y., . . . Itoh, M. (2019). A Pilot Study of Soluble Form of LOX-1 as a Novel Biomarker for Neonatal Hypoxic-Ischemic Encephalopathy. Fonte eNeuro, 206, 49-55.e43. doi:10.1016/j.jpeds.2018.10.036	Seyfried, N. T., Kuan, C. Y., Sun, Y. Y., Akamatsu, T., Sugiyama, T., Aoki, Y., . . . Itoh, M.	2019	A Pilot Study of Soluble Form of LOX-1 as a Novel Biomarker for Neonatal Hypoxic-Ischemic Encephalopathy.	eNeuro, 206, 49-55.e43.	10.1016/j.jpeds.2018.10.036	OBJECTIVE: To evaluate the soluble form of lectin-like oxidized low-density lipoprotein receptor-1 (sLOX-1) as a biomarker of severity staging and prognosis in neonatal hypoxic-ischemic encephalopathy (HIE). STUDY DESIGN: We performed an observational study enrolling 27 infants with HIE and 45 control infants of gestational age >/=36 weeks and birth weight >/=1800 g. The HIE criteria were pH </=7…	Original paper	English	Human	Biochemical	Prospective Cohort	72	Plasma	No	Newborn ≥ 36 weeks gestation	HIE	Multiple timepoints	Whole-body hypothermia	No info	No
Shaikh, H., Boudes, E., Khoja, Z., Shevell, M., & Wintermark, P. (2015). Angiogenesis dysregulation in term asphyxiated newborns treated with hypothermia. Fonte PLoS One, 10(5), e0128028. doi:10.1371/journal.pone.0128028	Shaikh, H., Boudes, E., Khoja, Z., Shevell, M., & Wintermark, P.	2015	Angiogenesis dysregulation in term asphyxiated newborns treated with hypothermia.	PLoS One, 10(5), e0128028.	10.1371/journal.pone.0128028	BACKGROUND: Neonatal encephalopathy following birth asphyxia is a major predictor of long-term neurological impairment. Therapeutic hypothermia is currently the standard of care to prevent brain injury in asphyxiated newborns but is not protective in all cases. More robust and versatile treatment options are needed. Angiogenesis is a demonstrated therapeutic target in adult stroke. However, no sy…	Original paper	English	Human	Biochemical	Prospective Cohort	16	Plasma	Undefined	Newborn ≥ 36 weeks gestation	HIE + PA w/o HIE	Multiple timepoints	Whole-body hypothermia	No info	No
Shouman, B. O., Mesbah, A., & Aly, H. (2008). Iron metabolism and lipid peroxidation products in infants with hypoxic ischemic encephalopathy. Fonte J Perinatol, 28(7), 487-491. doi:10.1038/jp.2008.22	Shouman, B. O., Mesbah, A., & Aly, H.	2008	Iron metabolism and lipid peroxidation products in infants with hypoxic ischemic encephalopathy.	J Perinatol, 28(7), 487-491.	10.1038/jp.2008.22	BACKGROUND: Iron delocalization or misregulation of iron metabolism may play a critical role in the pathology of hypoxic ischemic encephalopathy (HIE). OBJECTIVE: To study iron metabolism and lipid peroxidation in newborn infants and to correlate non-protein-bound iron (NPBI) concentration with the severity of the post-asphyxial injury and subsequent short-term outcomes. STUDY DESIGN: Concentrati…	Original paper	English	Human	Biochemical	Prospective Cohort	17	More than 1	No	Newborn ≥ 36 weeks gestation	HIE	Within 72h (undefined collection)	Other	No info	No
Siciarz, A., Weinberger, B., Witz, G., Hiatt, M., & Hegyi, T. (2001). Urinary thiobarbituric acid-reacting substances as potential biomarkers of intrauterine hypoxia. Fonte Arch Pediatr Adolesc Med, 155(6), 718-722. doi:10.1001/archpedi.155.6.718	Siciarz, A., Weinberger, B., Witz, G., Hiatt, M., & Hegyi, T.	2001	Urinary thiobarbituric acid-reacting substances as potential biomarkers of intrauterine hypoxia.	Arch Pediatr Adolesc Med, 155(6), 718-722.	10.1001/archpedi.155.6.718	BACKGROUND: Currently available clinical tools cannot accurately identify the extent of perinatal hypoxic injuries. During hypoxia, reactive oxygen species cause lipid peroxidation of cell membranes, yielding oxidation products that constitute thiobarbituric acid-reacting substances (TBARS). OBJECTIVE: To see if the concentrations of TBARS excreted in urine would be elevated during the first day …	Original paper	English	Human	Biochemical	Prospective Cohort	25	Urine	No	Newborn <36 weeks gestation	Brain injury by other causes	Within 72h (undefined collection)	No info	No info	No
Simovic, A., Stojkovic, A., Savic, D., & Milovanovic, D. R. (2015). Can a single lactate value predict adverse outcome in critically ill newborn? Fonte Bratisl Lek Listy, 116(10), 591-595. doi:10.4149/bll_2015_115	Simovic, A., Stojkovic, A., Savic, D., & Milovanovic, D. R.	2015	Can a single lactate value predict adverse outcome in critically ill newborn?	Bratisl Lek Listy, 116(10), 591-595.	10.4149/bll_2015_115	OBJECTIVES: The aim of this study was to investigate the role of the lactic acidosis, as an early predictor of signifi cant consequences and/or a fatal outcome in term neonates after a perinatal asphyxia. BACKGROUND: Severe perinatal asphyxia can generate multiple organ dysfunction and neonatal mortality. METHODS: In routine clinical practice, after an admission to the Intensive Care Unit, lactat…	Original paper	English	Human	Biochemical	Prospective Cohort	91	Serum	No	Newborn ≥ 36 weeks gestation	HIE + PA w/o HIE	Within 72h (undefined collection)	Other	No info	No
Stomnaroska, O., Petkovska, E., Ivanovska, S., Jancevska, S., & Danilovski, D. (2017). Hypoglycaemia in the Newborn. Fonte Pril (Makedon Akad Nauk Umet Odd Med Nauki), 38(2), 79-84. doi:10.1515/prilozi-2017-0025	Stomnaroska, O., Petkovska, E., Ivanovska, S., Jancevska, S., & Danilovski, D.	2017	Hypoglycaemia in the Newborn.	Pril (Makedon Akad Nauk Umet Odd Med Nauki), 38(2), 79-84.	10.1515/prilozi-2017-0025	AIM: Severe neonatal hypoglycaemia (HG) leads to neurologic damage, mental retardation, epilepsy, impaired cardiac performance and muscle weakness. The aim was to assess the frequency and severity of HG in a population of newborns. PATIENTS AND METHODS: We investigated 739 patients with neonatal hypoglycaemia (HG) (M:F=370:369) born at the University Clinic for Gynaecology and Obstetritics in Sko…	Original paper	English	Human	Biochemical	Prospective Cohort	145 (HIE only)	Whole-Blood	Undefined	Newborn <36 weeks gestation	Other	Multiple timepoints	No info	No info	No
Sweetman, D. U., Onwuneme, C., Watson, W. R., Murphy, J. F., & Molloy, E. J. (2017). Perinatal Asphyxia and Erythropoietin and VEGF: Serial Serum and Cerebrospinal Fluid Responses. Fonte Neonatology, 111(3), 253-259. doi:10.1159/000448702	Sweetman, D. U., Onwuneme, C., Watson, W. R., Murphy, J. F., & Molloy, E. J.	2017	Perinatal Asphyxia and Erythropoietin and VEGF: Serial Serum and Cerebrospinal Fluid Responses.	Neonatology, 111(3), 253-259.	10.1159/000448702	BACKGROUND: Infants with neonatal encephalopathy (NE) of hypoxic-ischaemic origin are at risk of oxidative and ischaemia-reperfusion injury, which may induce abnormal inflammatory responses involving excessive cytokine production and release in serum and cerebrospinal fluid (CSF). Systemic inflammation is found in infants with NE, and we therefore were interested in cytokines associated with hypo…	Original paper	English	Human	Biochemical	Prospective Cohort	94	More than 1	No	Newborn ≥ 36 weeks gestation	HIE + PA w/o HIE	Multiple timepoints	Whole-body hypothermia	No info	No
Takahashi, K., Hasegawa, S., Maeba, S., Fukunaga, S., Motoyama, M., Hamano, H., & Ichiyama, T. (2014). Serum tau protein level serves as a predictive factor for neurological prognosis in neonatal asphyxia. Fonte Brain Dev, 36(8), 670-675. doi:10.1016/j.braindev.2013.10.007	Takahashi, K., Hasegawa, S., Maeba, S., Fukunaga, S., Motoyama, M., Hamano, H., & Ichiyama, T.	2014	Serum tau protein level serves as a predictive factor for neurological prognosis in neonatal asphyxia.	Brain Dev, 36(8), 670-675.	10.1016/j.braindev.2013.10.007	BACKGROUND: Tau protein is a microtubule-associated protein that is present in axons. Elevated tau protein levels in cerebrospinal fluid or serum are associated with several central nervous system diseases and can indicate neuronal injury. OBJECTIVE: In the present study, we measured and then compared serum tau protein levels between infants with neonatal asphyxia and control subjects. We examine…	Original paper	English	Human	Biochemical	Prospective Cohort	38	Serum	Undefined	Newborn (undefined)	Perinatal asphyxia w/o HIE	Multiple timepoints	Whole-body hypothermia	Info after 12 months	No
Talvik, T., Haldre, S., Soot, A., Hamarik, M., Piirsoo, A., & Mikelsaar, A. V. (1995). Creatine kinase isoenzyme BB concentrations in cerebrospinal fluid in asphyxiated preterm neonates. Fonte Acta Paediatr, 84(10), 1183-1187. doi:10.1111/j.1651-2227.1995.tb13521.x	Talvik, T., Haldre, S., Soot, A., Hamarik, M., Piirsoo, A., & Mikelsaar, A. V.	1995	Creatine kinase isoenzyme BB concentrations in cerebrospinal fluid in asphyxiated preterm neonates.	Acta Paediatr, 84(10), 1183-1187.	10.1111/j.1651-2227.1995.tb13521.x	Creatine kinase isoenzyme BB was determined in cerebrospinal fluid (CSF) in 79 preterm neonates using an original enzyme-linked immunosorbent assay. The criterion for inclusion was an Apgar score of 7 or less at 5 min of life. Neurological examination was performed on day 2 and day 5 of life. CSF was obtained on the same days. Lumbar puncture was performed on 41 of these babies on day 2 and in 39…	Original paper	English	Human	Biochemical	Prospective Cohort	169	CSF	No	Newborn <36 weeks gestation	HIE + PA w/o HIE	Within 1 week	No info	Info after 12 months	No
Thorngren-Jerneck, K., Alling, C., Herbst, A., Amer-Wahlin, I., & Marsal, K. (2004). S100 protein in serum as a prognostic marker for cerebral injury in term newborn infants with hypoxic ischemic encephalopathy. Fonte Pediatr Res, 55(3), 406-412. doi:10.1203/01.pdr.0000106806.75086.d3	Thorngren-Jerneck, K., Alling, C., Herbst, A., Amer-Wahlin, I., & Marsal, K.	2004	S100 protein in serum as a prognostic marker for cerebral injury in term newborn infants with hypoxic ischemic encephalopathy.	Pediatr Res, 55(3), 406-412.	10.1203/01.pdr.0000106806.75086.d3	The astroglial protein S100 is an established biochemical marker for CNS injury in the adult. The aim was to investigate whether S100 in serum is a prognostic marker of cerebral injury in term newborn infants with hypoxic ischemic encephalopathy (HIE) after perinatal asphyxia. Serum S100 was measured on postnatal days 1-4 in 62 term infants with birth asphyxia. The infants were classified for HIE…	Original paper	English	Human	Biochemical	Prospective Cohort	62	More than 1	No	Newborn ≥ 36 weeks gestation	HIE + PA w/o HIE	Multiple timepoints	No info	Info after 12 months	No
Trollmann, R., Schoof, E., Beinder, E., Wenzel, D., Rascher, W., & Dotsch, J. (2002). Adrenomedullin gene expression in human placental tIssue and leukocytes: a potential marker of severe tIssue hypoxia in neonates with birth asphyxia. Fonte Eur J Endocrinol, 147(5), 711-716. doi:10.1530/eje.0.1470711	Trollmann, R., Schoof, E., Beinder, E., Wenzel, D., Rascher, W., & Dotsch, J.	2002	Adrenomedullin gene expression in human placental tIssue and leukocytes: a potential marker of severe tIssue hypoxia in neonates with birth asphyxia.	Eur J Endocrinol, 147(5), 711-716.	10.1530/eje.0.1470711	OBJECTIVE: The aim of the present study was to investigate the role of adrenomedullin (ADM) as a hypoxia-inducible marker of clinically relevant tIssue hypoxia in acute birth asphyxia of term newborn infants. METHODS: For this purpose, ADM mRNA was determined in human placental tIssue of 20 term pregnancies complicated by birth asphyxia (pH and base deficit values, clinical score). In addition, A…	Original paper	English	Human	Biochemical	Prospective Cohort	30	More than 1	No	Newborn <36 weeks gestation	HIE + PA w/o HIE	Multiple timepoints	No info	No info	No
Turker, G., Babaoglu, K., Gokalp, A. S., Sarper, N., Zengin, E., & Arisoy, A. E. (2004). Cord blood cardiac troponin I as an early predictor of short-term outcome in perinatal hypoxia. Fonte Biol Neonate, 86(2), 131-137. doi:10.1159/000079068	Turker, G., Babaoglu, K., Gokalp, A. S., Sarper, N., Zengin, E., & Arisoy, A. E.	2004	Cord blood cardiac troponin I as an early predictor of short-term outcome in perinatal hypoxia.	Biol Neonate, 86(2), 131-137.	10.1159/000079068	BACKGROUND: In most perinatal-hypoxia survivors, myocardial dysfunction can be reversed with appropriate inotropic support and oxygenation. The main problem related to outcome is cerebral damage. OBJECTIVE: We tested the hypothesis that cardiac troponin I (cTnI), a known marker of myocardial injury, is also an early predictor of severity of cerebral damage and mortality in intrauterine hypoxia. M…	Original paper	English	Human	Biochemical	Prospective Cohort	104	More than 1	No	Newborn ≥ 36 weeks gestation	HIE + PA w/o HIE	Multiple timepoints	Other	No info	No
Vasiljevic, B., Maglajlic-Djukic, S., Gojnic, M., & Stankovic, S. (2012). The role of oxidative stress in perinatal hypoxic-ischemic brain injury. Fonte Srp Arh Celok Lek, 140(1-2), 35-41.	Vasiljevic, B., Maglajlic-Djukic, S., Gojnic, M., & Stankovic, S.	2012	The role of oxidative stress in perinatal hypoxic-ischemic brain injury.	Srp Arh Celok Lek, 140(1-2), 35-41.	22462345	INTRODUCTION: The pathogenesis of perinatal hypoxic-ischemic brain damage is highly complex. OBJECTIVE: The aim of this study was to assess the role of oxidative stress in hypoxic-ischemic brain injury and subsequent abnormal neurological outcome in infants with perinatal hypoxic-ischemic encephalopathy (HIE). We estimated perinatal oxidative brain damage measuring activity of glutathione peroxid…	Original paper	English	Human	Biochemical	Prospective Cohort	90	CSF	No	Newborn <36 weeks gestation	HIE	Within 72h (undefined collection)	No info	Info after 12 months	No
Wagner, F., Haenggi, M. M., Wagner, B., Weck, A., Weisstanner, C., Grunt, S., . . . Verma, R. K. (2015). The value of susceptibility-weighted imaging (SWI) in patients with non-neonatal hypoxic-ischemic encephalopathy. Fonte Resuscitation, 88, 75-80. doi:https://doi.org/10.1016/j.resuscitation.2014.12.024	Wagner, F., Haenggi, M. M., Wagner, B., Weck, A., Weisstanner, C., Grunt, S., . . . Verma, R. K.	2015	The value of susceptibility-weighted imaging (SWI) in patients with non-neonatal hypoxic-ischemic encephalopathy.	Resuscitation, 88, 75-80.	10.1016/j.resuscitation.2014.12.024	Objective In susceptibility-weighted imaging (SWI) in the normal brain, cortical veins appear hypointense due to paramagnetic properties of deoxy-hemoglobin. Global cerebral anoxia decreases cerebral oxygen metabolism, thereby increasing oxy-hemoglobin levels in cerebral veins. We hypothesized that a lower cerebral oxygen extraction fraction in comatose patients with non-neonatal hypoxic-ischemic…	Original paper	English	Human	Imaging biomarker	Retrospective Cohort	23	Tissue	Undefined	Adult (> 18 years)	HIE	Other	No info	No info	No
Walsh, B. H., Boylan, G. B., Livingstone, V., Kenny, L. C., Dempsey, E. M., & Murray, D. M. (2013). Cord blood proteins and multichannel-electroencephalography in hypoxic-ischemic encephalopathy. Fonte Pediatr Crit Care Med, 14(6), 621-630. doi:10.1097/PCC.0b013e318291793f	Walsh, B. H., Boylan, G. B., Livingstone, V., Kenny, L. C., Dempsey, E. M., & Murray, D. M.	2013	Cord blood proteins and multichannel-electroencephalography in hypoxic-ischemic encephalopathy.	Pediatr Crit Care Med, 14(6), 621-630.	10.1097/PCC.0b013e318291793f	To explore the association between multiple umbilical cord blood proteins and severity of hypoxic-ischemic encephalopathy as defined by continuous multichannel electroencephalography. DESIGN:A prospective case-control cohort study, which was divided into separate exploratory and validation cohorts. SETTING:A single tertiary neonatal intensive care facility. PATIENTS:The study recruited full-term …	Original paper	English	Human	Biochemical	Prospective Cohort	130	Cord blood	No	Newborn ≥ 36 weeks gestation	HIE + PA w/o HIE	Before therapy within 72h	No info	No info	No
Walsh, B. H., Broadhurst, D. I., Mandal, R., Wishart, D. S., Boylan, G. B., Kenny, L. C., & Murray, D. M. (2012). The Metabolomic Profile of Umbilical Cord Blood in Neonatal Hypoxic Ischaemic Encephalopathy. Fonte PLoS One, 7(12). doi:10.1371/journal.pone.0050520	Walsh, B. H., Broadhurst, D. I., Mandal, R., Wishart, D. S., Boylan, G. B., Kenny, L. C., & Murray, D. M.	2012	The Metabolomic Profile of Umbilical Cord Blood in Neonatal Hypoxic Ischaemic Encephalopathy.	PLoS One, 7(12).	10.1371/journal.pone.0050520	Background Hypoxic ischaemic encephalopathy (HIE) in newborns can cause significant long-term neurological disability. The insult is a complex injury characterised by energy failure and disruption of cellular homeostasis, leading to mitochondrial damage. The importance of individual metabolic pathways, and their interaction in the disease process is not fully understood. The aim of this study was…	Original paper	English	Human	Biochemical	Prospective Cohort	142	Cord blood	No	Newborn ≥ 36 weeks gestation	HIE + PA w/o HIE	Before therapy within 72h	Whole-body hypothermia	No info	No
Wang, Z., & Liu, Y. (2018). Combined prediction of miR-210 and miR-374a for severity and prognosis of hypoxic-ischemic encephalopathy. Fonte J Matern Fetal Neonatal Med, 8(1), e00835. doi:10.1002/brb3.835	Wang, Z., & Liu, Y.	2018	Combined prediction of miR-210 and miR-374a for severity and prognosis of hypoxic-ischemic encephalopathy.	J Matern Fetal Neonatal Med, 8(1), e00835.	10.1002/brb3.835	Background and Aim: Hypoxic-ischemic encephalopathy (HIE) is a disorder featured by hypoxic and ischemic damages during the perinatal period and its high mortality (i.e., 15%-20%) could be partly attributed to late diagnosis. Therefore, miR-210 and miR-374a were investigated to find if they could improve the diagnostic values of S100B protein and neuron-specific enolase (NSE) for HIE. Methods: Al…	Original paper	English	Human	Biochemical	Prospective Cohort	249	More than 1	No	Newborn ≥ 36 weeks gestation	HIE	Within 72h (undefined collection)	Head cooling	Info after 12 months	No
Watkins, C., Murphy, K., Yen, S., Carafa, I., Dempsey, E. M., O’Shea, C. A., . . . Ryan, C. A. (2017). Effects of therapeutic hypothermia on the gut microbiota and metabolome of infants suffering hypoxic-ischemic encephalopathy at birth. Fonte The International Journal of Biochemistry & Cell Biology, 93, 110-118. doi:https://doi.org/10.1016/j.biocel.2017.08.017	Watkins, C., Murphy, K., Yen, S., Carafa, I., Dempsey, E. M., O’Shea, C. A., . . . Ryan, C. A.	2017	Effects of therapeutic hypothermia on the gut microbiota and metabolome of infants suffering hypoxic-ischemic encephalopathy at birth.	The International Journal of Biochemistry & Cell Biology, 93, 110-118.	10.1016/j.biocel.2017.08.017	Neonatal hypoxic ischemic encephalopathy (HIE) in the perinatal period can lead to significant neurological deficits in later life. Total body cooling (TBC) is a neuroprotective strategy used in the treatment of HIE and has been shown to reduce seizures and improve neurodevelopmental outcomes in treated infants. Little is known, however, about the effects of HIE/TBC on the developing gut microbio…	Original paper	English	Human	Biochemical	Prospective Cohort	19	Other	Undefined	Child (> 1 year)	HIE	Other	Whole-body hypothermia	No info	No
Wayenberg, J. L., Ransy, V., Vermeylen, D., Damis, E., & Bottari, S. P. (2009). Nitrated plasma albumin as a marker of nitrative stress and neonatal encephalopathy in perinatal asphyxia. Fonte Free Radic Biol Med, 47(7), 975-982. doi:10.1016/j.freeradbiomed.2009.07.003	Wayenberg, J. L., Ransy, V., Vermeylen, D., Damis, E., & Bottari, S. P.	2009	Nitrated plasma albumin as a marker of nitrative stress and neonatal encephalopathy in perinatal asphyxia.	Free Radic Biol Med, 47(7), 975-982.	10.1016/j.freeradbiomed.2009.07.003	Reactive nitrogen species (RNS) have been shown to play a major role in the pathophysiology of hypoxic-ischemic cerebral injury. Using a novel sensitive ELISA allowing the quantification of nitrated albumin (nitroalbumin) in plasma, we tested the hypothesis that perinatal asphyxia increases nitrating RNS generation by verifying whether the concentration of one of its target proteins is correlated…	Original paper	English	Human	Biochemical	Prospective Cohort	48	Plasma	Yes	Newborn (undefined)	HIE + PA w/o HIE	Multiple timepoints	No info	No info	No
Wilson, L. A., Fell, D. B., Hawken, S., Wong, C. A., Murphy, M. S. Q., Little, J., . . . Wilson, K. (2019). Association between newborn screening analytes and hypoxic ischemic encephalopathy. Fonte Sci Rep, 9. doi:10.1038/s41598-019-51919-x	Wilson, L. A., Fell, D. B., Hawken, S., Wong, C. A., Murphy, M. S. Q., Little, J., . . . Wilson, K.	2019	Association between newborn screening analytes and hypoxic ischemic encephalopathy.	Sci Rep, 9.	10.1038/s41598-019-51919-x	Hypoxic ischemic encephalopathy (HIE) is a major cause of neonatal mortality and morbidity. Our study sought to examine whether patterns of newborn screening analytes differed between infants with and without neonatal HIE in order to identify opportunities for potential use of these analytes for diagnosis in routine clinical practice. We linked a population-based newborn screening registry with h…	Original paper	English	Human	Biochemical	Retrospective Cohort	3010	Whole-Blood	No	Newborn ≥ 36 weeks gestation	HIE	Within 72h (undefined collection)	Whole-body hypothermia	No info	No
Wu, H. W., Ying, W., Wang, W., Li, W., & Feng, X. (2016). HIF1 alpha and HIF2 alpha mediated UCHL1 upregulation in hypoxia-induced neuronal injury following neuronal hypoxic ischemic encephalopathy. Fonte Int J Clin Exp Pathol, 9(2), 2677-2685.	Wu, H. W., Ying, W., Wang, W., Li, W., & Feng, X.	2016	HIF1 alpha and HIF2 alpha mediated UCHL1 upregulation in hypoxia-induced neuronal injury following neuronal hypoxic ischemic encephalopathy.	Int J Clin Exp Pathol, 9(2), 2677-2685.	1936-2625/IJCEP0018726	Background: Recent studies have reported elevated UCHL1 concentration in many neurological diseases, including neonatal hypoxic ischemic encephalopathy (HIE), but with unrevealed mechanism of this alteration. This study aimed to explore the reason for UCHL1 level change in neuronal apoptosis following neonatal HIE. Methods: Serum UCHL1 levels were detected by ELISA assays and compared in neonatal…	Original paper	English	Human	Biochemical	Prospective Cohort	40	Serum	Undefined	Newborn (undefined)	HIE	Undefined timepoint	No info	No info	No
Yamamoto, Y., Ibara, S., Tokuhisa, T., Hirakawa, E., Yoneda, S., Kobayashi, K., . . . Kuwabara, T. (2015). Calcium concentration in hypoxic-ischemic encephalopathy during hypothermia. Fonte Pediatr Int, 57(1), 64-67. doi:10.1111/ped.12438	Yamamoto, Y., Ibara, S., Tokuhisa, T., Hirakawa, E., Yoneda, S., Kobayashi, K., . . . Kuwabara, T.	2015	Calcium concentration in hypoxic-ischemic encephalopathy during hypothermia.	Pediatr Int, 57(1), 64-67.	10.1111/ped.12438	BACKGROUND: The aim of this study was to investigate the relationship between prognosis and the changes in serum-ionized calcium concentration in neonates with hypoxic-ischemic encephalopathy (HIE) before and during brain hypothermia (BHT). METHODS: Serum samples were obtained from 16 HIE neonates who underwent BHT. All patients underwent developmental testing at 18 months of age. RESULTS: Mean s…	Original paper	English	Human	Biochemical	Retrospective Cohort	16	Serum	No	Newborn ≥ 36 weeks gestation	HIE	Multiple timepoints	Head cooling	Info after 12 months	No
Yoneda, S., Ibara, S., Kobayashi, K., Kato, E., Maruyama, Y., Maruyama, H., . . . Saito, S. (2005). Low adjusted serum ionized calcium concentration shortly after birth predicts poor outcome in neonatal hypoxic-ischemic encephalopathy. Fonte J Obstet Gynaecol Res, 31(1), 57-64. doi:10.1111/j.1447-0756.2005.00241.x	Yoneda, S., Ibara, S., Kobayashi, K., Kato, E., Maruyama, Y., Maruyama, H., . . . Saito, S.	2005	Low adjusted serum ionized calcium concentration shortly after birth predicts poor outcome in neonatal hypoxic-ischemic encephalopathy.	J Obstet Gynaecol Res, 31(1), 57-64.	10.1111/j.1447-0756.2005.00241.x	AIM: Hypoxic-ischemic reperfusion injury causes either necrosis or apoptosis, and the influx of ionized calcium into cells is the major cause of both types of cell death. The aim of this study was to investigate whether or not the serum ionized calcium concentration in neonates with hypoxic-ischemic encephalopathy (HIE) could be used to predict their outcome. METHODS: Serum samples were obtained …	Original paper	English	Human	Biochemical	Prospective Cohort	32	Serum	No	Newborn ≥ 36 weeks gestation	HIE	Within 72h (undefined collection)	Other	Info after 12 months	No
Youn, Y. A., Kim, S. J., Sung, I. K., Chung, S. Y., Kim, Y. H., & Lee, I. G. (2012). Serial Examination of Serum IL-8, IL-10 and IL-1Ra Levels is Significant in Neonatal Seizures Induced by Hypoxic-Ischaemic Encephalopathy. Fonte Scandinavian Journal of Immunology, 76(3), 286-293. doi:10.1111/j.1365-3083.2012.02710.x	Youn, Y. A., Kim, S. J., Sung, I. K., Chung, S. Y., Kim, Y. H., & Lee, I. G.	2012	Serial Examination of Serum IL-8, IL-10 and IL-1Ra Levels is Significant in Neonatal Seizures Induced by Hypoxic-Ischaemic Encephalopathy.	Scandinavian Journal of Immunology, 76(3), 286-293.	10.1111/j.1365-3083.2012.02710.x	We investigated changes in the levels of significant cytokines in relation to neonatal seizures, a pattern of cytokine concentrations serially and the severity of brain insult. The hypoxic–ischaemic encephalopathy‐induced seizure group consisted of 13 patients, and another 15 normal newborns were enrolled as a control group. All of the initial samples were obtained within the first 24 h of admiss…	Original paper	English	Human	Biochemical	Prospective Cohort	28	Serum	No	Newborn <36 weeks gestation	HIE	Multiple timepoints	Other	Info at 6 months	No
Yum, S. K., Moon, C. J., Youn, Y. A., & Sung, I. K. (2017). Changes in lactate dehydrogenase are associated with central gray matter lesions in newborns with hypoxic-ischemic encephalopathy. Fonte J Matern Fetal Neonatal Med, 30(10), 1177-1181. doi:10.1080/14767058.2016.1208745	Yum, S. K., Moon, C. J., Youn, Y. A., & Sung, I. K.	2017	Changes in lactate dehydrogenase are associated with central gray matter lesions in newborns with hypoxic-ischemic encephalopathy.	J Matern Fetal Neonatal Med, 30(10), 1177-1181.	10.1080/14767058.2016.1208745	Purpose: Biomarkers may predict neurological prognosis in infants with hypoxic-ischemic encephalopathy (HIE). We evaluated the relationship between serum lactate dehydrogenase (LDH) and brain magnetic resonance imaging (MRI), which predicts neurodevelopmental outcomes, in order to assess whether LDH levels are similarly predictive.Materials and methods: Medical records were reviewed for infants w…	Original paper	English	Human	Biochemical	Retrospective Cohort	92	Serum	Yes	Newborn <36 weeks gestation	HIE	Multiple timepoints	Other	No info	No
Zaigham, M., Lundberg, F., & Olofsson, P. (2017). Protein S100B in umbilical cord blood as a potential biomarker of hypoxic-ischemic encephalopathy in asphyxiated newborns. Fonte Early Hum Dev, 112, 48-53. doi:10.1016/j.earlhumdev.2017.07.015	Zaigham, M., Lundberg, F., & Olofsson, P.	2017	Protein S100B in umbilical cord blood as a potential biomarker of hypoxic-ischemic encephalopathy in asphyxiated newborns.	Early Hum Dev, 112, 48-53.	10.1016/j.earlhumdev.2017.07.015	Neonatal hypoxic ischemic encephalopathy (HIE) is a devastating condition resulting from a sustained lack of oxygen during birth. The interest in identifying a relevant biomarker of HIE has thrown into limelight the role of protein S100B as a clinical diagnostic marker of hypoxic brain damage in neonates.To evaluate the diagnostic value of protein S100B, measured in umbilical cord blood immediate…	Original paper	English	Human	Biochemical	Retrospective Cohort	34	Cord blood	Undefined	Newborn ≥ 36 weeks gestation	HIE	Before therapy within 72h	No info	Info after 12 months	No
Zaigham, M., Lundberg, F., Hayes, R., Unden, J., & Olofsson, P. (2016). Umbilical cord blood concentrations of ubiquitin carboxy-terminal hydrolase L1 (UCH-L1) and glial fibrillary acidic protein (GFAP) in neonates developing hypoxic-ischemic encephalopathy. Fonte J Matern Fetal Neonatal Med, 29(11), 1822-1828. doi:10.3109/14767058.2015.1064108	Zaigham, M., Lundberg, F., Hayes, R., Unden, J., & Olofsson, P.	2016	Umbilical cord blood concentrations of ubiquitin carboxy-terminal hydrolase L1 (UCH-L1) and glial fibrillary acidic protein (GFAP) in neonates developing hypoxic-ischemic encephalopathy.	J Matern Fetal Neonatal Med, 29(11), 1822-1828.	10.3109/14767058.2015.1064108	Objective: To compare ubiquitin carboxy-terminal hydrolase L1 (UCH-L1) and glial fibrillary acidic protein (GFAP) concentrations in umbilical cord blood of neonates who develop Sarnat stage II–III hypoxic-ischemic encephalopathy (HIE) to healthy controls, and to relate the concentrations to the severity of neurology and long-time outcomes. Material and methods: Cord sera of 15 neonates with HIE I…	Original paper	English	Human	Biochemical	Retrospective Cohort	47	Cord blood	Undefined	Newborn ≥ 36 weeks gestation	HIE	Before therapy within 72h	No info	Info after 12 months	No
